# Supplementary material for: The male sexual apparatus in the order Scorpiones (Arachnida): a comparative study of functional morphology as a tool to define hypotheses of homology
Source: Front Zool. 2017 Nov 22;14:51. doi: 10.1186/s12983-017-0231-z (PMC5699194; doi:10.1186/s12983-017-0231-z)
Supplement: Supplementary file 1 — Appendix 1: Hemispermatophores of extant scorpion families: Matrix of characters pertaining to the structural pattern of the hemispermatophore capsule (Nexus format) used for ancestral state reconstruction on the phylogeny by Stockwell [4]. (TXT 1 kb) [file 12983_2017_231_MOESM1_ESM.txt]

#NEXUS

BEGIN TAXA;
	TITLE Stockwell_1989;
	DIMENSIONS NTAX=24;
	TAXLABELS
		Chaerilidae Buthidae Scorpiopidae Euscorpiinae Megacorminae Chactinae Brotheinae Lisposominae Bothriurinae Heteroscorpionidae Hormuridae Hemiscorpiidae Urodacidae Scorpionidae Diplocentridae Superstitionidae Troglotayosicinae Typhlochactinae Belisarinae Vaejovidae Iurinae Hadrurus Anuroctonus Caraboctonus 
	;

END;


BEGIN CHARACTERS;
	TITLE  Character_Matrix;
	DIMENSIONS  NCHAR=2;
	FORMAT DATATYPE = STANDARD GAP = - MISSING = ? SYMBOLS = "  0 1 2 3 4";
	CHARSTATELABELS 
		1 'Bauplan: (0) no-fold; (1) 1-fold; (2) 2-folds; (3) 3-folds; (4) 4-folds', 2 'Basal edge of capsule in non-bothriurid Scorpionoidea (4-folds bauplan): (-) inapplicable; (0) invagination weak to absent;  (1) deep invagination' ; 
	MATRIX
	Chaerilidae         0-
	Buthidae            0-
	Scorpiopidae        2-
	Euscorpiinae        2-
	Megacorminae        2-
	Chactinae           2-
	Brotheinae          2-
	Lisposominae        40
	Bothriurinae        2-
	Heteroscorpionidae  41
	Hormuridae          4{0 1}
	Hemiscorpiidae      41
	Urodacidae          41
	Scorpionidae        41
	Diplocentridae      40
	Superstitionidae    1-
	Troglotayosicinae   ??
	Typhlochactinae     1-
	Belisarinae         2-
	Vaejovidae          3-
	Iurinae             1-
	Hadrurus            2-
	Anuroctonus         2-
	Caraboctonus        1-

;

END;

end;
