# Supplementary material for: The male sexual apparatus in the order Scorpiones (Arachnida): a comparative study of functional morphology as a tool to define hypotheses of homology
Source: Front Zool. 2017 Nov 22;14:51. doi: 10.1186/s12983-017-0231-z (PMC5699194; doi:10.1186/s12983-017-0231-z)
Supplement: Supplementary file 4 — Appendix 4: Hemispermatophores of extant scorpion families: Matrix of characters pertaining to the structural pattern of the hemispermatophore capsule (Nexus format) used for ancestral state reconstruction on the phylogeny by Sharma et al. [104]. (TXT 1 kb) [file 12983_2017_231_MOESM4_ESM.txt]

#NEXUS

BEGIN TAXA;
	TITLE Sharma_et_al_2015;
	DIMENSIONS NTAX=25;
	TAXLABELS
		Bothriurus_burmesiteri Smeringurus_mesaensis Superstitionia_donensis Anuroctonus_phaiodactylus Megacormus_sp. Euscorpius_italicus Scorpiops_sp. Brotheas_granulatus Paravaejovis_spinigerus Liocheles_australasiae Urodacus_planimanus Diplocentrus_diablo Hadogenes_troglodytes Opisthacanthus_madagascariensis Pandinus_imperator Belisarius_xambeui Hadrurus_arizonensis Iurus_dekanum Vietbocap_lao Troglokhammouanus_steineri Chaerilus_celebensis Hottentotta_trilineatus Androctonus_australis Parabuthus_transvaalicus Centruroides_sculpturatus 
	;

END;


BEGIN CHARACTERS;
	TITLE  Character_Matrix;
	DIMENSIONS  NCHAR=2;
	FORMAT DATATYPE = STANDARD GAP = - MISSING = ? SYMBOLS = "  0 1 2 3 4";
	CHARSTATELABELS 
		1 'Bauplan: (0) no-fold; (1) 1-fold; (2) 2-folds; (3) 3-folds; (4) 4-folds', 2 'Basal edge of capsule in non-bothriurid Scorpionoidea (4-folds bauplan): (-) inapplicable; (0) invagination weak to absent;  (1) deep invagination' ; 
	MATRIX
	Bothriurus_burmesiteri           2-
	Smeringurus_mesaensis            3-
	Superstitionia_donensis          ??
	Anuroctonus_phaiodactylus        2-
	Megacormus_sp.                   2-
	Euscorpius_italicus              2-
	Scorpiops_sp.                    2-
	Brotheas_granulatus              2-
	Paravaejovis_spinigerus          3-
	Liocheles_australasiae           40
	Urodacus_planimanus              41
	Diplocentrus_diablo              40
	Hadogenes_troglodytes            41
	Opisthacanthus_madagascariensis  41
	Pandinus_imperator               41
	Belisarius_xambeui               2-
	Hadrurus_arizonensis             2-
	Iurus_dekanum                    0-
	Vietbocap_lao                    0-
	Troglokhammouanus_steineri       0-
	Chaerilus_celebensis             0-
	Hottentotta_trilineatus          0-
	Androctonus_australis            0-
	Parabuthus_transvaalicus         0-
	Centruroides_sculpturatus        0-

;

END;

end;
