# Supplementary material for: The male sexual apparatus in the order Scorpiones (Arachnida): a comparative study of functional morphology as a tool to define hypotheses of homology
Source: Front Zool. 2017 Nov 22;14:51. doi: 10.1186/s12983-017-0231-z (PMC5699194; doi:10.1186/s12983-017-0231-z)
Supplement: Supplementary file 5 — Appendix 5: Hemispermatophores of extant scorpion families: Matrix of characters pertaining to the structural pattern of the hemispermatophore capsule (Nexus format) used for ancestral state reconstruction on the phylogeny by Prendini [43]. (TXT 4 kb) [file 12983_2017_231_MOESM5_ESM.txt]

#NEXUS

BEGIN TAXA;
	TITLE Prendini_2000;
	DIMENSIONS NTAX=70;
	TAXLABELS
		Lisposoma_elegans Lisposoma_josehermana Thestylus_glasioui Phoniocercus_sanmartini Phoniocercus_pictus Cercophonius_squama Cercophonius_queenslandae Urophonius_granulatus Urophonius_iheringii Tehuankea_moyanoi Brachistosternus_alienus Brachistosternus_ehrenbergii Brachsitosternus_ferrugineus Centromachetes_pococki Centromachetes_obscurus Orobothiurus_alticola Bothriurus_coriaceus Bothriurus_bonariensis Vachonia_martinezi Timogenes_mapuche Timogenes_dorbignyi Urodacus_novahollandiae Urodacus_yaschenkoi Heteroscorpion_opisthacanthoides Heteroscorpion_goodmani Hemiscorpius_lepturus Hemiscorpius_maindroni Habibiella_galliardi Opisthacanthus_validus Cheloctonus_jonesii Cheloctonus_crassimanus Hadogenes_troglodytes Hadogenes_tityrus Palaeocheloctonus_pauliani Opisthacanthus_madagascariensis Chiromachetes_tirupati Chiromachetes_fergusoni Chiromachus_ochropus Opisthacanthus_elatus Iomachus_laeviceps Iomachus_politus Liocheles_australasiae Liocheles_waigiensis Scorpio_maurus_mogadorensis Scorpio_maurus_kruglovi Opistophthalmus_boehmi Opistophthalmus_holmi Opistophthalmus_capensis Heterometrus_spinifer Heterometrus_swammerdami Pandinus_dictator Pandinus_cavimanus Pandinus_imperator Nebo_hierichonticus Nebo_poggesii Cazierus_gundlachii Cazierus_scaber Oiclus_purvesii Bioculus_caboensis Bioculus_comondae Tarsoporosus_flavus tarsoporosus_kugleri Heteronebo_jamaicae Heteronebo_granti Diplocentrus_mexicanus Diplocentrus_gertschi Didymocentrus_lesueurii Didymocentrus_hasethi Centruroides_gracilis Chaerillus_granosus 
	;

END;


BEGIN CHARACTERS;
	TITLE  Character_Matrix;
	DIMENSIONS  NCHAR=2;
	FORMAT DATATYPE = STANDARD GAP = - MISSING = ? SYMBOLS = "  0 1 2 3 4";
	CHARSTATELABELS 
		1 'Bauplan: (0) no-fold; (1) 1-fold; (2) 2-folds; (3) 3-folds; (4) 4-folds', 2 'Basal edge of capsule in non-bothriurid Scorpionoidea (4-folds bauplan): (-) inapplicable; (0) invagination weak to absent;  (1) deep invagination' ; 
	MATRIX
	Lisposoma_elegans                 40
	Lisposoma_josehermana             40
	Thestylus_glasioui                2-
	Phoniocercus_sanmartini           2-
	Phoniocercus_pictus               2-
	Cercophonius_squama               2-
	Cercophonius_queenslandae         2-
	Urophonius_granulatus             2-
	Urophonius_iheringii              2-
	Tehuankea_moyanoi                 2-
	Brachistosternus_alienus          2-
	Brachistosternus_ehrenbergii      2-
	Brachsitosternus_ferrugineus      2-
	Centromachetes_pococki            2-
	Centromachetes_obscurus           2-
	Orobothiurus_alticola             2-
	Bothriurus_coriaceus              2-
	Bothriurus_bonariensis            2-
	Vachonia_martinezi                2-
	Timogenes_mapuche                 2-
	Timogenes_dorbignyi               2-
	Urodacus_novahollandiae           41
	Urodacus_yaschenkoi               41
	Heteroscorpion_opisthacanthoides  40
	Heteroscorpion_goodmani           40
	Hemiscorpius_lepturus             41
	Hemiscorpius_maindroni            41
	Habibiella_galliardi              ?1
	Opisthacanthus_validus            41
	Cheloctonus_jonesii               41
	Cheloctonus_crassimanus           41
	Hadogenes_troglodytes             41
	Hadogenes_tityrus                 41
	Palaeocheloctonus_pauliani        41
	Opisthacanthus_madagascariensis   41
	Chiromachetes_tirupati            ??
	Chiromachetes_fergusoni           ??
	Chiromachus_ochropus              41
	Opisthacanthus_elatus             41
	Iomachus_laeviceps                41
	Iomachus_politus                  41
	Liocheles_australasiae            40
	Liocheles_waigiensis              40
	Scorpio_maurus_mogadorensis       41
	Scorpio_maurus_kruglovi           41
	Opistophthalmus_boehmi            41
	Opistophthalmus_holmi             41
	Opistophthalmus_capensis          41
	Heterometrus_spinifer             41
	Heterometrus_swammerdami          41
	Pandinus_dictator                 41
	Pandinus_cavimanus                41
	Pandinus_imperator                41
	Nebo_hierichonticus               40
	Nebo_poggesii                     40
	Cazierus_gundlachii               40
	Cazierus_scaber                   40
	Oiclus_purvesii                   40
	Bioculus_caboensis                40
	Bioculus_comondae                 40
	Tarsoporosus_flavus               40
	tarsoporosus_kugleri              40
	Heteronebo_jamaicae               40
	Heteronebo_granti                 40
	Diplocentrus_mexicanus            40
	Diplocentrus_gertschi             40
	Didymocentrus_lesueurii           40
	Didymocentrus_hasethi             40
	Centruroides_gracilis             0-
	Chaerillus_granosus               0-

;

END;

END;
