# Supplementary material for: The male sexual apparatus in the order Scorpiones (Arachnida): a comparative study of functional morphology as a tool to define hypotheses of homology
Source: Front Zool. 2017 Nov 22;14:51. doi: 10.1186/s12983-017-0231-z (PMC5699194; doi:10.1186/s12983-017-0231-z)
Supplement: Supplementary file 7 — Appendix 7: Hemispermatophores of extant scorpion families: Illustrations from literature. (XLSX 1310 kb) [file 12983_2017_231_MOESM7_ESM.xlsx]

## Sheet: Sheet1
Family	Genus	Species	Hemispermatophore	Spermatophore
Bothriuridae Simon, 1880	Bothriurus Peters, 1861	Bothriurus araguayae Vellard, 1934	Lourenço & Maury, 1979; Maury, 1980
		Bothriurus asper Pocock, 1893	Maury, 1980; Mattoni & Peretti, 2004
		Bothriurus bertae Abalos, 1955	Ojanguren-Affilastro, 2005
		Bothriurus bocki Kraepelin, 1911	Maury, 1984
		Bothriurus bonariensis (C.L. Koch, 1842)	Maury, 1973, 1980; Stockwell, 1989; Mattoni & Acosta, 2005; Ojanguren-Affilastro, 2005	Peretti, 1992, 2003, 2010
		Bothriurus bücherli San Martín, 1963	San Martin, 1963
		Bothriurus burmeisteri Kraepelin, 1894	Ojanguren-Affilastro, 2005
		Bothriurus ceii Ojanguren-Affilastro, 2007	Ojanguren-Affilastro, 2007
		Bothriurus cerradoensis Lourenço, Motta, Godoi & Araújo 2004	Lourenço et al., 2004
		Bothriurus chacoensis Maury & Acosta, 1993	Ojanguren-Affilastro, 2005
		Bothriurus cordubensis Acosta, 1995	Maury, 1981; Acosta & Peretti, 1998; Ojanguren-Affilastro, 2005
		Bothriurus coriaceus Pocock, 1893	Mattoni & Acosta, 2006
		Bothriurus flavidus Kraepelin, 1911	Maury, 1971, 1973; Peretti, 1995; Ojanguren-Affilastro, 2005	Peretti, 1995, 1996
		Bothriurus huincul Mattoni, 2007	Mattoni, 2007
		Bothriurus inermis Maury, 1981	Maury, 1981
		Bothriurus jesuita Ojanguren-Affilastro, 2003	Ojanguren-Affilastro, 2005
		Bothriurus keyserlingi Pocock, 1893	Mattoni & Acosta, 2006
		Bothriurus mochaensis Cekalovic, 1982	Cekalovic, 1982
		Bothriurus nendai Ojanguren-Affilastro & Garcia-Mauro, 2010	Ojanguren-Affilastro & Garcia-Mauro, 2010
		Bothriurus noa Maury, 1984	Ojanguren-Affilastro, 2005
		Bothriurus olaen Acosta, 1997	Acosta, 1997; Ojanguren-Affilastro, 2005
		Bothriurus pampa Ojanguren-Affilastro, 2002	Ojanguren-Affilastro, 2002a; Ojanguren-Affilastro, 2005
		Bothriurus patagonicus Maury, 1968	Maury, 1968; Ojanguren-Affilastro, 2005
		Bothriurus pichicuy Mattoni, 2002	Mattoni, 2002a
		Bothriurus picunche Mattoni, 2002	Mattoni, 2002b
		Bothriurus pora Mattoni & Acosta, 2005	Mattoni & Acosta, 2005
		Bothriurus prospicuus Mello-Leitão, 1932	Maury, 1973; Ojanguren-Affilastro, 2005	Peretti et al., 2000
		Bothriurus rochai Mello-Leitão, 1934	Maury, 1980
		Bothriurus rochai occidentalis Lourenço, 2003	Lourenço, 2003; Lourenço et al., 2004
		Bothriurus rochensis San Martín, 1965	San Martin, 1965
		Bothriurus sanctaecrucis Mattoni, 2007	Mattoni, 2007
		Bothriurus trivittatus Werner, 1939	Maury, 1980
		Bothriurus vachoni San Martín, 1968	San Martin, 1968; Sissom, 1990
		Bothriurus vittatus (Guerin Meneville, 1838)	Cekalovic, 1976; Mattoni, 2002c
		Bothriurus voyati Maury, 1973	Maury, 1973, 1980; Ojanguren-Affilastro, 2005
	Brachistosternus Pocock, 1893	Brachistosternus alienus Lönnberg, 1898	Maury, 1971; Ojanguren-Affilastro, 2005
		Brachistosternus andinus Chamberlin, 1916	Maury, 1978; Ochoa, 2011
		Brachistosternus angustimanus Ojanguren-Affilastro & Roig Alsina, 2001	Ojanguren-Affilastro, 2005
		Brachistosternus artigasi Cekalovic, 1974	Cekalovic, 1974
		Brachistosternus cepedai Ojanguren-Affilastro, Augusto, Pizarro-Araya & Mattoni, 2007	Ojanguren-Affilastro et al., 2007a
		Brachistosternus chango Ojanguren-Affilastro, Mattoni & Prendini, 2007	Ojanguren-Affilastro et al., 2007b
		Brachistosternus coquimbo Ojanguren-Affilastro, Augusto, Pizarro-Araya & Mattoni, 2007	Ojanguren-Affilastro et al., 2007a
		Brachistosternus donosoi Cekalovic, 1974	Cekalovic, 1974
		Brachistosternus ehrenbergii (Gervais, 1841)	Ochoa & Ojanguren-Affilastro, 2006; Ojanguren-Affilastro et al., 2007b
		Brachistosternus ferrugineus (Thorell, 1876)	Maury, 1974; Ojanguren-Affilastro, 2005	Peretti, 2003, 2010
		Brachistosternus galianoae Ojanguren-Affilastro, 2002	Ochoa, 2004b
		Brachistosternus intermedius Lönnberg, 1902	Ojanguren-Affilastro, 2005
		Brachistosternus kamanchaca Ojanguren-Affilastro, Mattoni & Prendini, 2007	Ojanguren-Affilastro et al., 2007b
		Brachistosternus montanus Roig Alsina, 1977	Ojanguren-Affilastro, 2005
		Brachistosternus multidentatus Maury, 1984	Maury, 1977a; Ojanguren-Affilastro, 2005
		Brachistosternus negrei Cekalovic, 1975	Cekalovic, 1975
		Brachistosternus ninapo Ochoa, 2004	Ochoa, 2004b
		Brachistosternus paulae Ojanguren-Affilastro, 2003	Ojanguren-Affilastro, 2005
		Brachistosternus pentheri Mello-Leitão, 1931	Ojanguren-Affilastro, 2005	Peretti, 2003
		Brachistosternus perettii Ojanguren-Affilastro & Mattoni, 2006	Ojanguren-Affilastro& Mattoni, 2006
		Brachistosternus quiscapata Ochoa & Acosta, 2002	Ochoa & Acosta, 2002a
		Brachistosternus telteca Ojanguren-Affilastro, 2000	Ojanguren-Affilastro, 2005
		Brachistosternus titicaca Ochoa & Acosta, 2002	Ochoa & Acosta, 2002a
		Brachistosternus turpuq Ochoa, 2002	Ochoa, 2002
		Brachistosternus weyenberghi (Thorell, 1876)	Maury, 1980; Ojanguren-Affilastro, 2005
		Brachistosternus zambrunoi Ojanguren-Affilastro, 2002	Ojanguren-Affilastro, 2005
		Brachistosternus sp.	San Martin, 1969; Maury, 1975a	Maury, 1975a
		Brazilobothriurus pantanalensis Lourenço & Monod, 2000	Lourenço & Monod, 2000
	Centromachetes Lönnberg, 1897	Centromachetes pococki (Kraepelin, 1894)	Maury, 1980
	Cercophonius Peters, 1861	Cercophonius granulosus Kraepelin, 1908	Acosta, 1990
		Cercophonius kershawi Glauert, 1930	Acosta, 1990
		Cercophonius michaelensis Kraepelin, 1908	Acosta, 1990
		Cercophonius queenslandae Acosta, 1990	Acosta, 1990
		Cercophonius squama (Gervais, 1843)	Maury, 1980; Acosta, 1990; Koch, 1977
		Cercophonius sulcatus Kraepelin, 1908	Acosta, 1990
	Lisposoma Lawrence, 1928	Lisposoma elegans Lawrence, 1928	Lamoral, 1979
		Lisposoma joseehermana Lamoral, 1979	Lamoral, 1979
	Mauryus Ojanguren-Affilastro & Mattoni, 2017	Mauryus cuyanus Ojanguren-Affilastro & Mattoni, 2017	Ojanguren-Affilastro & Mattoni, 2017
	Orobothriurus Maury, 1975	Orobothriurus alticola (Pocock, 1899)	Acosta & Ochoa, 2001; Ojanguren-Affilastro, 2005; Ojanguren-Affilastro et al. 2009; Ochoa et al., 2011
		Orobothriurus ampay Ochoa & Acosta, 2003	Ochoa & Acosta, 2003; Ochoa et al., 2011
		Orobothriurus atiquipa Ochoa & Acosta, 2002	Ochoa & Acosta, 2002b; Ochoa et al., 2011
		Orobothriurus calchaqui Ochoa, Ojanguren-Affilastro, Mattoni & Prendini, 2011	Ochoa et al., 2011
		Orobothriurus compagnuccii Ochoa, Ojanguren-Affilastro, Mattoni & Prendini, 2011	Ochoa et al., 2011
		Orobothriurus curvidigitus (Kraepelin, 1911)	Maury, 1975b, 1980; Ochoa et al., 2011
		Orobothriurus famatina Acosta & Ochoa, 2001	Acosta & Ochoa, 2001; Ojanguren-Affilastro, 2005; Ochoa et al., 2011
		Orobothriurus grismadoi Ojanguren-Affilastro, Campon, Silnik & Mattoni, 2009	Ojanguren-Affilastro et al., 2009; Monod, 2011a; Ochoa et al., 2011
		Orobothriurus huscaran Ochoa, Ojanguren-Affilastro, Mattoni & Prendini, 2011	Ochoa et al., 2011
		Orobothriurus paessleri (Kraepelin, 1911)	Maury, 1975b; Ochoa et al., 2011
		Orobothriurus parvus Maury, 1975	Maury, 1975b, 1980; Ochoa et al., 2011
		Orobothriurus quewerukana Ochoa, Ojanguren-Affilastro, Mattoni & Prendini, 2011	Ochoa et al., 2011
		Orobothriurus ramirezi Ochoa, Ojanguren-Affilastro, Mattoni & Prendini, 2011	Ochoa et al., 2011
		Orobothriurus tamarugal Ochoa, Ojanguren-Affilastro, Mattoni & Prendini, 2011	Ochoa et al., 2011
		Orobothriurus wawita Acosta & Ochoa, 2000	Acosta & Ochoa, 2000; Monod, 2011a; Ochoa et al., 2011
		Orobothriurus sp.	Ochoa, 2004a
	Pachakutej Ochoa, 2004	Pachakutej crassimanus (Maury, 1975)	Maury, 1975b
		Pachakutej inca (Maury, 1975)	Maury, 1975b, 1980
		Pachakutej iskay Acosta & Ochoa, 2001	Acosta & Ochoa, 2001
		Pachakutej juchuicha Ochoa, 2004	Ochoa, 2004a
		Pachakutej oscari Ochoa, 2004	Ochoa, 2004a
		Pachakutej peruvianus (Mello-Leitão, 1948)	Maury, 1975b
	Phoniocercus Pocock, 1893	Phoniocercus pictus Pocock, 1893	Maury, 1980
		Phoniocercus sanmartini Cekalovic, 1968	Cekalovic, 1968
	Rumikiri Ojanguren-Affilastro, Mattoni, Ochoa & Prendini, 2012	Rumikiri lourençoi (Ojanguren-Affilastro, 2003)	Ojanguren-Affilastro, Mattoni, Ochoa & Prendini, 2012
		Rumikiri atacama Ojanguren-Affilastro, Mattoni, Ochoa & Prendini, 2012	Ojanguren-Affilastro, Mattoni, Ochoa & Prendini, 2012
	Tehuankea Cekalovic, 1973	Tehuankea moyanoi Cekalovic, 1973	Maury, 1980
	Thestylus Simon, 1880	Thestylus aurantiurus Yamaguti & Pinto-da-Rocha, 2003	Yamaguti & Pinto-da-Rocha, 2003
		Thestylus glasioui (Bertkau, 1880)	Yamaguti & Pinto-da-Rocha, 2003
		Thestylus sp.	Yamaguti & Pinto-da-Rocha, 2003
		Thestylus sp.	Maury, 1980
	Timogenes Simon, 1880	Timogenes dorbigyni (Guérin Méneville, 1843)	Ojanguren-Affilastro, 2005	Peretti, 2003
		Timogenes elegans (Mello-Leitão, 1931)	Ojanguren-Affilastro, 2005	Peretti, 2010
		Timogenes haplochirus Maury & Roig Alsina, 1977	Maury & Roig Alsina 1977; Maury, 1980; Ojanguren-Affilastro, 2005
		Timogenes mapuche Maury, 1975	Maury, 1975c; Ojanguren-Affilastro, 2005
		Timogenes sumatranus Simon, 1880	Ojanguren-Affilastro, 2005
		Timogenes sp.	Maury & San Martin, 1973
	Urophonius Pocock, 1893	Urophonius achalensis Abalos & Hominal, 1974	Abalos & Hominal, 1974a; Acosta, 1985; Ojanguren-Affilastro, 2005
		Urophonius brachycentrus (Thorell, 1876)	Maury, 1977b, 1980; Acosta, 1985; Ojanguren-Affilastro, 2005
		Urophonius eugenicus (Mello-Leitão, 1931)	Abalos & Hominal, 1974a; Ojanguren-Affilastro, 2002b, 2005
		Urophonius exochus (Penther, 1913)	Ojanguren-Affilastro, 2002b, 2005
		Urophonius granulatus Pocock, 1898	Ojanguren-Affilastro, 2005; Ojanguren-Affilastro et al., 2010
		Urophonius iheringi Pocock, 1893	Maury, 1973, 1977b; San Martin & Gambardella, 1974; Acosta, 1985; Ojanguren-Affilastro, 2005
		Urophonius mahuidensis Maury, 1973	Maury, 1973, 1980; Ojanguren-Affilastro, 2002b, 2005
		Urophonius pizarroi Ojanguren-Affilastro, Ochoa, Mattoni & Prendini, 2010	Ojanguren-Affilastro et al., 2010
		Urophonius somuncura Acosta, 2001	Ojanguren-Affilastro et al., 2010
		Urophonius tregualemuensis Cekalovic, 1981	Ojanguren-Affilastro et al., 2010
	Vachonia Abalos, 1954	Vachonia martinezi Ábalos, 1954	Ojanguren-Affilastro, 2005
		Vachonia sp.	Maury, 1980; Ojanguren-Affilastro, 2005
Buthidae Koch, 1837	Ananteris Thorell, 1891	Ananteris arcadioi Botero-Trujillo, 2008	Botero-Trujillo & Flórez, 2011
		Ananteris balzani Thorell, 1891	Ojanguren-Affilastro, 2005
		Ananteris columbiana Lourenço, 1991	Botero-Trujillo & Flórez, 2011
		Ananteris dorae Botero-Trujillo, 2008	Botero-Trujillo & Flórez, 2011
		Ananteris ehrlichi Lourenço, 1994	Botero-Trujillo & Flórez, 2011
		Ananteris meridana González-Sponga, 2006	Botero-Trujillo & Flórez, 2011
		Ananteris myriamaeBotero-Trujillo, 2007	Botero-Trujillo & Flórez, 2011
		Ananteris ochoai Botero-Trujillo & Flórez, 2011	Botero-Trujillo & Flórez, 2011
		Ananteris solimariae Botero-Trujillo & Flórez, 2011	Botero-Trujillo & Flórez, 2011
	Androctonus Ehrenberg, 1828	Androctonus sp.	Vachon, 1952
		Androctonus amoreuxi (Audouin,1826)	Vachon, 1952; Levy & Amitai, 1980
		Androctonus australis (Linnaeus, 1758)	Vachon, 1952; Levy & Amitai, 1980
		Androctonus bicolor Ehrenberg, 1828	Vachon, 1952; Levy & Amitai, 1980
		Androctonus crassicauda (Olivier, 1807)	Levy & Amitai, 1980; Cauwet, 2014
		Androctonus hoggarensis (Pallary, 1929)	Vachon, 1952
		Androctonus mauretanicus (Pocock, 1902)	Vachon, 1952
	Australobuthus Locket, 1990	Australobuthus xerolimniorum Locket, 1990	Locket, 1990
	Buthacus Birula, 1908	Buthacus arenicola (Simon, 1885)	Levy & Amitai, 1980
		Buthacus leptochelys (Ehrenberg, 1829)	Levy & Amitai, 1980
		Buthacus macrocentrus (Ehrenberg, 1828)	Levy & Amitai, 1980
		Buthacus stockmanni Kovařík, Lowe & Šťáhlavský, 2016	Kovařík et al., 2016d
		Buthacus tadmorensis (Simon, 1892)	Levy & Amitai, 1980
		Buthacus villiersi Vachon, 1949	Vachon, 1952
		Buthacus sp.	Vachon, 1952
	Butheoloides Hirst, 1925	Butheoloides marrocanus Hirst, 1925	Vachon, 1952
	Buthus Leach, 1815	Buthus atlantis Pocock, 1889	Vachon, 1952
		Buthus marrocanus Birula, 1903	Vachon, 1952
		Buthus occitanus (Amoreux, 1789)	Vachon, 1952	Auber, 1963
		Buthus israelis Shulov & Amitai, 1959	Levy & Amitai, 1980
	Centruroides Marx, 1890	Centruroides sculpturatus Ewing, 1928		Francke, 1979a
		Centruroides vittatus (Say, 1821)	Stockwell, 1989; Monod, 2011a; Sissom, 1990
	Cicileus Vachon, 1948	Cicileus exilis (Pallary, 1928)	Vachon, 1952
	Compsobuthus Vachon, 1949	Compsobuthus carmelitis Levy, Amitai & Shulov, 1973	Levy & Amitai, 1980
		Compsobuthus eritreaensis Kovařík, Lowe, Plíšková & Šťáhlavský, 2016	Kovařík et al., 2016b
		Compsobuthus nematodactylus Lowe, 2009	Lowe, 2009
		Compsobuthus polisi Lowe, 2001	Lowe, 2001
		Compsobuthus werneri (Birula, 1908)	Vachon, 1952; Levy & Amitai, 1980
	Femtobuthus Lowe, 2010	Femtobuthus shutuae Lowe, 2010	Lowe, 2010b
	Gint Kovařík, Lowe, Plíšková & Šťáhlavský, 2013	Gint gaitako Kovařík, Lowe, Plíšková & Šťáhlavský, 2013	Kovarik et al., 2013
	Grosphus Simon, 1880	Grosphus madagascariensis (Gervais, 1843)	Cauwet, 2014
	Hottentotta Birula, 1908	Hottentotta arenaceus (Purcell, 1902)	Lamoral, 1979
		Hottentotta franzwerneri (Birula, 1914)	Vachon, 1952
		Hottentotta judaicus (Simon, 1872)	Levy & Amitai, 1980	Shulov, 1958; Shulov & Amitai, 1958
		Hottentotta pellucidus Lowe, 2010	Lowe, 2010e
		Hottentotta saxinatans Lowe, 2010	Lowe, 2010e
		Hottentotta tamulus (Fabricius, 1798)		Bastawade, 1992
	Isometroides Keyserling, 1885	Isometroides vescus (Karsch, 1880)	Koch, 1977; Locket, 1990
	Isometrus Ehrenberg, 1828	Isometrus maculatus (DeGeer, 1778)		Probst, 1972
		Isometrus melanodactylus (L. Koch, 1867)	Koch, 1977
		Karasbergia methueni Hewitt, 1913	Lamoral, 1979
	Karasbergia Hewitt, 1913	Leiurus haengii Lowe, Yağmur & Kovařík, 2014	Lowe et al., 2014
	Leiurus Ehrenberg, 1828	Leiurus heberti Lowe, Yağmur & Kovařík, 2014	Lowe et al., 2014
		Leiurus macroctenus Lowe, Yağmur & Kovařík, 2014	Lowe et al., 2014
		Leiurus quinquestriatus (Ehrenberg, 1828)	Vachon, 1952; Abd-el-Wahab, 1957; Levy & Amitai, 1980	Shulov, 1958; Shulov & Amitai, 1958; Abushama, 1968
	Hemilychas Hirst, 1911	Hemilychas alexandrinus (Hirst, 1911)	Koch, 1977; Locket, 1990
	Lychas Koch, 1845	Lychas marmoreus (C. L. Koch, 1844)	Koch, 1977
		Lychas variatus (Thorell, 1876)	Koch, 1977
	Mesobuthus Vachon, 1950	Mesobuthus cyprius Gantenbein & Kropf, 2000	Gantenbein et al., 2000
		Mesobuthus gibbosus (Brullé, 1832)	Gantenbein et al., 2000
	Microbuthus Kraepelin, 1898	Microbuthus gardneri Lowe, 2010	Lowe, 2010b
		Microbuthus litoralis (Pavesi, 1885)	Vachon, 1952
	Neobuthus Hirst, 1911	Neobuthus awashensis Kovařík & Lowe, 2012	Kovařík & Lowe, 2012
		Neobuthus cloudseythompsoni Lourenço, 2001	Lowe & Kovařík, 2016
		Neobuthus eritreaensis Lowe & Kovařík, 2016	Lowe & Kovařík, 2016
		Neobuthus kutcheri Lowe & Kovařík, 2016	Lowe & Kovařík, 2016
	Odontobuthus Vachon, 1950	Odontobuthus brevidigitus Lowe, 2010	Lowe, 2010c
		Orthochirus innesi Simon, 1910	Vachon, 1952
	Orthochirus Karsch, 1891	Orthochirus scrobiculosus (Grube, 1873)	Levy & Amitai, 1980
		Parabuthus brevimanus Thorell, 1877	Lamoral, 1979
		Parabuthus glabrimanus Prendini & Esposito, 2010	Prendini & Esposito, 2010
	Parabuthus Pocock, 1890	Parabuthus nanus Lamoral, 1979	Lamoral, 1979
		Parabuthus planicauda (Pocock, 1889)	Alexander, 1959	Alexander, 1959
		Parabuthus setiventer Prendini & Esposito, 2010	Prendini & Esposito, 2010
		Parabuthus villosus (Peters, 1862)	Lamoral, 1979
	Picobuthus Lowe, 2010	Picobuthus dundoni Lowe, 2010	Lowe, 2010b
		Picobuthus wahibaensis Lowe, 2010	Lowe, 2010b
	Pseudolychas Kraepelin, 1911	Pseudolychas ochraceus (Hirst, 1911)	Prendini, 2004
		Pseudolychas pegleri (Purcell, 1901)	Prendini, 2004
		Pseudolychas transvaalicus Lawrence, 1961	Prendini, 2004
	Rhopalurus Thorell, 1876	Rhopalurus abudi Armas & Marcano Fondeur 1987	Prendini et al., 2009
	Somalicharmus Kovařík, 1998	Somalicharmus whitmanae Kovařík, Lowe & Šťáhlavský, 2016	Kovařík et al., 2016c
	Tityus Koch, 1836	Tityus argentinus Borelli, 1899	Ojanguren-Affilastro, 2005
		Tityus bahiensis (Perty, 1833)	Ojanguren-Affilastro, 2005
		Tityus confluens Borelli, 1899	Ojanguren-Affilastro, 2005
		Tityus fasciolatus Pessôa, 1935		Lourenço, 2000
		Tityus paraguayensis Kraepelin, 1895	Ojanguren-Affilastro, 2005
		Tityus trivittatus Kraepelin, 1898	Bücherl, 1956 (described as "hemipênis"); Ojanguren-Affilastro, 2005	Bücherl, 1956 (described as "órgão copulador")
		Tityus uruguayensis Borelli, 1901	Ojanguren-Affilastro, 2005
	Uroplectes Peters, 1861	Uroplectes carinatus (Pocock, 1890)	Lamoral, 1979
		Uroplectes fisheri (Karsch, 1879)	Kovařík et al., 2016a
		Uroplectes gracilior Hewitt, 1914	Lamoral, 1979
		Uroplectes otjimbinguensis (Karsch, 1879)	Lamoral, 1979
		Uroplectes pilosus (Thorell, 1876)	Lamoral, 1979
		Uroplectes planimanus (Karsch, 1879)	Lamoral, 1979
		Uroplectes schlechteri Purcell, 1901	Lamoral, 1979
		Uroplectes teretipes Lawrence, 1966	Lamoral, 1979
		Uroplectes triangulifer (Thorell, 1876)	Alexander, 1959
		Uroplectes tumidimanus Lamoral, 1979	Lamoral, 1979
	Vachoniolus Levi, Amitai & Shulov, 1973	Vachoniolus batinahensis Lowe, 2010	Lowe, 2010d
		Vachoniolus gallagheri Lowe, 2010	Lowe, 2010d
		Vachoniolus globimanus Levy, Amitai & Shulov, 1973	Lowe, 2010d
	Zabius Thorell, 1893	Zabius birabeni Mello-Laeitão, 1938	Ojanguren-Affilastro, 2005
		Zabius fuscus (Thorell, 1876)	Ojanguren-Affilastro, 2005	Peretti, 1991, 2003
Caroboctonidae Kraepelin, 1905	Caraboctonus Pocock, 1893	Caraboctonus keyserlingi Pocock, 1893	Francke & Solegald, 1981; Stockwell, 1989
	Hadruroides Pocock, 1893	Hadruroides bustamantei Ochoa & Chaparro, 2008	Ochoa & Chaparro, 2008
		Hadruroides charcasus (Karsch, 1879)	Francke & Solegald, 1981
		Hadruroides chinchaysuyu Ochoa & Prendini, 2010	Ochoa & Prendini, 2010
		Hadruroides graceae Ochoa & Prendini, 2010	Ochoa & Prendini, 2010
		Hadruroides geckoi Ochoa & Prendini, 2010	Ochoa & Prendini, 2010
		Hadruroides juanchaparroi Ochoa & Prendini, 2010	Ochoa & Prendini, 2010
		Hadruroides lunatus (L. Koch, 1867)	Francke & Solegald, 1981; Stockwell, 1989
		Hadruroides tishqu Ochoa & Prendini, 2010	Ochoa & Prendini, 2010
		Hadruroides vichayitos Ochoa & Prendini, 2010	Ochoa & Prendini, 2010
	Hadrurus Thorell, 1876	Hadrurus anzaborrego Soleglad, Fet & Lowe, 2011	Soleglad, Fet & Lowe, 2011
		Hadrurus arizonensis Ewing, 1928	Francke & Solegald, 1981	Francke, 1979a
	Hoffmannihadrurus Fet & Soleglad, 2004	Hoffmannihadrurus aztecus (Pocock, 1902)	Stockwell, 1989; Sissom, 1990; Monod, 2011a (from Stockwell, 1989, noted Anuroctonus phaiodactylus)
Chactidae Pocock, 1893	Anuroctonus Pocock, 1893	Anuroctonus phaiodactylus (Wood, 1863)	Francke & Solegald, 1981; Soleglad & Fet, 2004; Stockwell, 1989
		Anuroctonus pococki Soleglad & Fet, 2004	Soleglad et al., 2016
	Brotheas Koch, 1837	Brotheas gervaisii Pocock, 1893	Cauwet, 2014
		Brotheas granulatus Simon, 1877	Cauwet, 2014
		Brotheas sp.	Stockwell, 1989
	Chactas Gervais, 1844	Chactas reticulatus Kraepelin, 1912		Lourenço et al., 2003a
	Chactopsis Kraepelin, 1912	Chactopsis amazonica Lourenço & Francke, 1986	Ochoa et al., 2013
		Chactopsis barajuri González-Sponga, 1982	Ochoa et al., 2013
		Chactopsis chullachaqui Ochoa, Rojas-Runjaic, Pinto-da-Rocha & Prendini, 2013	Ochoa et al., 2013
		Chactopsis curupira Ochoa, Rojas-Runjaic, Pinto-da-Rocha & Prendini, 2013	Ochoa et al., 2013
		Chactopsis insignis Kraepelin, 1912	Ochoa et al., 2013
		Chactopsis siapaensis González-Sponga, 1991	Ochoa et al., 2013
	Chactopsoides Ochoa, Rojas-Runjaic, Pinto-da-Rocha & Prendini, 2013	Chactopsoides anduzei (González-Sponga, 1982)	Ochoa et al., 2013
		Chactopsoides gonzalezspongai Ochoa, Rojas-Runjaic, Pinto-da-Rocha & Prendini, 2013	Ochoa et al., 2013
	Megachactops Ochoa, Rojas-Runjaic, Pinto-da-Rocha & Prendini, 2013	Megachactops coriaceo (Gonzalez-Sponga, 1991)	Ochoa et al., 2013
		Megachactops kuemoi Ochoa, Rojas-Runjaic, Pinto-da-Rocha & Prendini, 2013	Ochoa et al., 2013
	Nullibrotheas Williams, 1974	Nullibrotheas alleni (Wood, 1863)	Stockwell, 1989; Monod, 2011a
	Uroctonus Thorell, 1876	Uroctonus mordax Thorell, 1876	Soleglad & Fet, 2004	Stockwell, 1989
		Uroctonus sp.	Williams & Savary, 1991
Chaerilidae Pocock, 1893	Chaerilus Simon, 1877	Chaerilus annapurna Lourenço & Duhem, 2010	Lourenço & Duhem, 2010
		Chaerilus tricostatus Pocock, 1899	Bastawade, 1994
		Chaerilus truncatus Karsch, 1879	Stockwell, 1989; Monod, 2011a; Lourenço & Duhem, 2010
Diplocentridae Karsch, 1880	Bioculus Stahnke, 1968	Bioculus comondae Stahnke, 1968		Francke, 1979a
	Diplocentrus Peters, 1861	Diplocentrus bicolor Contreras-Felix & Santibanez-Lopez, 2011	Contreraz-Félix & Santibáñez-López, 2011
		Diplocentrus churumuco Francke & Ponce Saavedra, 2005	Francke & Ponce-Saavedra, 2005
		Diplocentrus coddingtoni Stockwell, 1988	Stockwell, 1988, 1989
		Diplocentrus chol Francke, 2007	Francke, 2007
		Diplocentrus colwelli Sissom, 1986	Sissom, 1986
		Diplocentrus cozumel Beutelspacher & de Armas, 1998	Beutelspacher & de Armas, 1998
		Diplocentrus diablo Stockwell & Nilsson, 1987	Stockwell & Nilsson, 1987
		Diplocentrus duende Santibáñez-López & González Santillán	Santibáñez-López & González Santillán, 2017
		Diplocentrus formosus Armas and Martín-Frías, 2003	Santibáñez-López, Francke & Prendini, 2013
		Diplocentrus franckei Santibáñez-López, 2014	Santibáñez-López, 2014
		Diplocentrus hoffmani Francke, 1977	Sissom, 1994c
		Diplocentrus insularis Sagastume-Espinoza, Longhorn & Santibáñez-López 2015	Sagastume-Espinoza, Longhorn & Santibáñez-López 2015
		Diplocentrus keyserlingii Karsch, 1880	Sissom, 1994c; Santibáñez-López, Francke & Prendini, 2013
		Diplocentrus kraepelini Santibáñez-López, Francke & Prendini, 2013	Santibáñez-López, Francke & Prendini, 2013
		Diplocentrus lindo Stockwell & Baldwin, 2001	Stockwell & Baldwin, 2001
		Diplocentrus longimanus Santibáñez-López, Francke & Athanasiadis, 2011	Santibáñez-López et al., 2011
		Diplocentrus peloncillensis Francke, 1975	Sissom & Wheeler, 1995
		Diplocentrus ornatus Stockwell, 1988	Stockwell, 1988
		Diplocentrus rectimanus Pocock, 1898	Sissom, 1994c
		Diplocentrus sagittipalpus Santibáñez-López, Francke & Prendini, 2013	Santibáñez-López, Francke & Prendini, 2013
		Diplocentrus sissomi Santibáñez-López, Francke & Prendini, 2013	Santibáñez-López, Francke & Prendini, 2013
		Diplocentrus spitzeri Stahnke, 1961	Sissom & Wheeler, 1995
		Diplocentrus steeleae Stockwell, 1988	Stockwell, 1988
		Diplocentrus tenango Santibáñez-López & Francke, 2008	Santibáñez-López & Francke, 2008
		Diplocentrus whitei (Gervais, 1844)	Sissom, 1990
		Diplocentrus williamsi Sissom & Wheeler, 1995	Sissom & Wheeler, 1995
		Diplocentrus zacatecanus Hoffmann, 1931	Santibáñez-Flórez & Francke, 2013
		Diplocentrus sp.	Santibáñez-Flórez & Francke, 2013
	Kolotl Santibáñez-López, Francke, & Prendini, 2014	Kolotl poncei (Francke & Quijano-Revell, 2009)	Francke & Quijano-Revell, 2009
	Nebo Simon, 1878	Nebo grandis Francke, 1980	Sissom, 1994b
		Nebo hierichonticus (Simon, 1872)	Rosin & Shulov, 1963; Levy & Amitai, 1980; Sissom, 1994b	Shulov & Amitai, 1958; Rosin & Shulov, 1963
		Nebo poggesii Sissom, 1994	Sissom, 1994b; Cauwet, 2014
		Nebo sp.	Cauwet, 2014
Euscorpiidae Laurie, 1896	Euscorpius Thorell, 1876	Euscorpius alpha Caporiaco, 1950	Jacob et al., 2004b
		Euscorpius avcii Tropea, Yağmur, Koç, Yeşilyurt & Rossi, 2012	Tropea et al., 2012 (damaged)
		Euscorpius carpathicus (Linnaeus, 1767)	Lamoral, 1979	Angermann, 1957
		Euscorpius flavicaudis (DeGeer, 1778)	Jacob et al., 2004b	Angermann, 1957
		Euscorpius italicus (Herbst, 1800)	Stockwell, 1989; Jacob et al., 2004a, 2004b	Angermann, 1955, 1957; Jacob et al., 2004a; Althaus et al., 2010; Monod, 2011a (after Jacob et al., 2004); Cauwet, 2014
		Euscorpius gamma Caporiaco, 1950	Jacob et al., 2004b
		Euscorpius germanus (C. L. Koch, 1837)	Jacob et al., 2004b
		Euscorpius lycius Yağmur, Tropea & Yeşilyurt, 2013	Yağmur et al., 2013 (damaged)
		Euscorpius mingrelicus (Kessler, 1874)	Soleglad & Sissom, 2001
		Euscorpius rahsenae Yağmur & Tropea, 2013	Yağmur & Tropea, 2013 (damaged)
	Megacormus Karsch, 1881	Megacormus gertschi Díaz Nájera, 1966	Francke, 1979b; Stockwell, 1989; Soleglad & Sissom, 2001 (after Sissom, 1994a); Monod, 2011a	Francke, 1979b
		Megacormus granosus (Gervais, 1844)	González-Santillán & Alvarez-Padilla, 2015
		Megacormus grubbsi Sissom, 1994	Sissom, 1994a; Soleglad & Sissom, 2001
		Megacormus segmentatus Pocock, 1900	Sissom, 1994a; Soleglad & Sissom, 2001
		Megacormus xichu González-Santillán, González-Ruíz & Escobedo-Morales, 2017	González-Santillán, González-Ruíz & Escobedo-Morales, 2017
Hemiscorpidae Pocock, 1893	Hemiscorpius Peters, 1861	Hemiscorpius acanthocercus Monod & Lourenço, 2005	Monod & Lourenço, 2005
		Hemiscorpius falcifer Lowe, 2010	Lowe, 2010a
		Hemiscorpius flagelliraptor Lowe, 2010	Lowe, 2010a
		Hemiscorpius kashkayi Karataş & Gharkheloo, 2012	Karataş & Gharkheloo, 2012
		Hemiscorpius lepturus Peters, 1861	Monod & Lourenço, 2005
		Hemiscorpius maindroni Kraepelin, 1900	Monod & Lourenço, 2005
Heteroscorpionidae Kraepelin, 1905	Heteroscorpion Birula, 1903	Heteroscorpion magnus Lourenço & Goodman, 2002	Lourenço et al., 2003B
		Heteroscorpion opisthacanthoides (Kraepelin, 1896)	Lourenço, 1985, 1996; Cauwet, 2014
Hormuridae Laurie, 1896	Cheloctonus Pocock, 1892	Cheloctonus jonesi Pocock, 1892	Lourenço, 1985, 1989
		Cheloctonus sp.
	Chiromachus Pocock, 1893	Chiromachus ochropus (Koch, 1837)	Lourenço, 1983, 1985, 1989; Monod, 2011a; Cauwet, 2014
	Chiromachetes Pocock, 1899	Chiromachetes tirupati Lourenço, 197	Lourenço, 1997
	Hadogenes Kraepelin, 1894	Hadogenes bicolor Purcell, 1899	Prendini, 2001
		Hadogenes hahni (Peters, 1862)	Lamoral, 1979; Prendini, 2005
		Hadogenes longimanus Prendini, 2001	Prendini, 2001
		Hadogenes newlandsi Prendini, 2001	Prendini, 2001
		Hadogenes phyllodes Thorell, 1876	Lamoral, 1979
		Hadogenes polytrichobothrius Prendini, 2006	Prendini, 2006
		Hadogenes soutpanbergensis Prendini, 2006	Prendini, 2006
		Hadogenes tityrus (Simon, 1888)	Lamoral, 1979
		Hadogenes troglodytes (Peters, 1861)	Monod & Lourenço, 2005; Monod, 2011a; Cauwet, 2014
		Hadogenes zumpti Newlands & Cantrell, 1985	Newlands & Prendini, 1997
		Hadogenes cf. paucidens		Cauwet, 2014
	Hormiops Fage, 1933	Hormiops davidovi Fage, 1933	Lourenço & Monod, 1999; Monod, 2014, 2015	Monod, 2014, 2015
		Hormiops infulcra Monod, 2014	Monod, 2014, 2015	Cauwet, 2014; Monod, 2014, 2015
	Hormurus Thorell, 1876	Hormurus ischnoryctes Monod & Prendini, 2013	Monod et al., 2013
		Hormurus karchii Keyserling, 1885	Koch, 1977; Lourenço, 1985, 1989; Lourenço & Monod, 1999; Monod, 2000
		Hormurus litodactylus (Monod & Volschenk, 2004)	Monod & Volschenk 2004
		Hormurus longimanus (Locket, 1995)	Monod et al., 2013
		Hormurus neocaledonicus (Simon, 1877)	Monod 2000, 2005, 2011b
		Hormurus macrochela Monod, 2013	Monod, 2011a; Monod et al., 2013
		Hormurus penta (Francke & Lourenço, 1991)	Monod, 2000
		Hormurus polisorum Volschenk, Locket & Harvey, 2001	Volschenk, Locket & Harvey, 2001
		Hormurus waigiensis (Gervais 1843)	Koch, 1977
		Hormurus sp.	Monod, 2011a; Cauwet, 2014
	Iomachus Pocock, 1893	Iomachus malabarensis Pocock, 1900	Bastawade, 1994; Monod, 2011a; Cauwet, 2014
		Iomachus politus Pocock, 1896	Monod & Lourenço, 2005
		Iomachus punctulatus Pocock, 1897	Lourenço, 1985, 1989
		Liocheles australasiae (Fabricius, 1775)	Koch, 1977; Monod, 2000; Monod & Lourenço, 2005; Monod, 2011a
	Liocheles Sundevall, 1833	Liocheles nigripes (Pocock, 1897)	Monod, 2000
		Liocheles longimanus (Werner, 1939)	Locket 1995; Monod, 2000; 2011b
		Liocheles sp.	Cauwet, 2014	Cauwet, 2014
		Opisthacanthus africanus Simon, 1876	Lourenço, 1985, 1987
	Opisthacanthus Peters, 1861	Opisthacanthus asper (Peters, 1861)	Lourenço, 1985, 1987	Lourenço, 1985
		Opisthacanthus borboremai Lourenço & Fé, 2003	Lourenço & Fé, 2003
		Opisthacanthus capensis Thorell, 1876	Lourenço, 1985, 1987
		Opisthacanthus cayaporum Vellard, 1932	Lourenço, 1985, 1987; Monod & Lourenço, 2005; Monod, 2011a; Cauwet, 2014	Lourenço, 1985
		Opisthacanthus darainensis Lourenço & Goodman, 2006	Lourenço & Goodman, 2006
		Opisthacanthus laevipes (Pocock, 1893)	Lourenço, 1985, 1987; Lourenço, 2001
		Opisthacanthus lamorali Lourenço, 1981	Lourenço, 1985, 1987
		Opisthacanthus lecomtei (Lucas, 1858)	Lourenço, 2001; Monod & Lourenço, 2005
		Opisthacanthus lepturus (Beauvois, 1805)	Lourenço, 1981, 1985, 1987
		Opisthacanthus lucienneae Lourenço & Goodman, 2006	Lourenço & Goodman, 2006
		Opisthacanthus maculatus Lourenço & Goodman, 2006	Lourenço & Goodman, 2006
		Opisthacanthus madagascariensis Kraepelin, 1894	Lourenço, 1985, 1987, 1996, 2001; Lourenço & Goodman, 2006; Cauwet, 2014
		Opisthacnathus milloti Lourenço & Goodman, 2008	Lourenço & Goodman, 2008
		Opisthacanthus pauliani Lourenço & Goodman, 2008	Lourenço & Goodman, 2008
		Opisthacanthus punctulatus Pocock, 1896	Lourenço, 1996
		Opisthacanthus rugiceps Pocock, 1897		Cauwet, 2014
		Opisthacanthus valerioi Lourenço, 1980	Lourenço, 1985
		Opisthacanthus validus Thorell, 1876	Lourenço, 1985, 1987, 1989
		Opisthacanthus weyrauchi Mello-Leitão, 1948	Lourenço, 1987
	Palaeocheloctonus Lourenço, 1996	Palaeocheloctonus pauliani Lourenço, 1996	Lourenço, 2001; Cauwet, 2014
Iuridae Thorell, 1876	Calchas Birula, 1899	Calchas birulai Fet, Soleglad & Kovařík, 2009	Fet et al., 2009
		Calchas anlasi Yağmur, Soleglad, Fet & Kovařík, 2013	Yağmur et al., 2013
		Calchas kosswigi Yağmur, Soleglad, Fet & Kovařík, 2013	Yağmur et al., 2013
		Calchas nordmanni Birula, 1899	Yağmur et al., 2013
	Iurus Thorell, 1876	Iurus dekanum (Roewer, 1943)	Soleglad et al., 2012
		Iurus dufoureius (Brullé, 1832)	Fet et al., 2009; Kovarik et al., 2010; Soleglad et al., 2012
		Iurus kinzelbachi Kovařík, Fet, Soleglad & Yagmur, 2010	Kovarik et al., 2010; Soleglad et al., 2012
		Iurus sp.	Francke & Soleglad, 1981
	Neocalchas Yağmur, Soleglad, Fet & Kovařík, 2013	Neocalchas gruberi (Fet, Soleglad & Kovařík, 2009)	Yağmur et al., 2013
	Protoiurus Soleglad, Fet, Kovařík & Yağmur, 2012	Protoiurus asiaticus (Birula, 1903)	Kovarik et al., 2010; Soleglad et al., 2012
		Protoiurus kadleci (Kovařík, Fet, Soleglad & Yağmur, 2010)	Soleglad et al., 2012; Yağmur et al., 2015b
		Protoiurus kraepelini (von Ubisch, 1922)	Kovarik et al., 2010; Soleglad et al., 2012; Cauwet, 2014; Yağmur et al., 2015a
		Protoiurus kumlutasi Yağmur, Soleglad, Fet & Kovařík, 2015	Yağmur et al., 2015a
		Protoirus rhodiensis Soleglad, Fet, Kovařík & Yağmur, 2012	Soleglad et al., 2012
		Protoiurus stathiae Soleglad, Fet, Kovařík & Yağmur, 2012	Soleglad et al., 2012
Pseudochactidae Gromov, 1998	Pseudochactas Gromov, 1998	Pseudochactas ovchinnikovi Gromov, 1998	Prendini et al., 2006; Monod, 2011a
Scorpionidae Latreille, 1802	Heterometrus Ehrenberg, 1828	Heterometrus indus (DeGeer, 1778)	Cauwet, 2014
		Heterometrus longimanus (Herbst 1800)	Couzijn, 1981; Cauwet, 2014
		Heterometrus madraspatensis (Pocock, 1900)	Cauwet, 2014	Cauwet, 2014
		Heterometrus mysorensis Kovařík, 2004		Cauwet, 2014
		Heterometrus scaber (Thorell, 1876)	Mathew, 1957	Mathew, 1957
		Heterometrus spinifer (Ehrenberg, 1828)	Stockwell, 1989; Monod, 2011a
	Opisthophthalmus Koch, 1837	Opisthophthalmus adustus Kraepelin, 1908	Lamoral, 1979
		Opisthophthalmus brevicauda Lawrence, 1928	Lamoral, 1979
		Opisthophthalmus capensis (Herbst, 1800)	Cauwet, 2014
		Opisthophthalmus carinatus (Peters, 1861)	Lamoral, 1979
		Opisthophthalmus cavimanus Lawrence, 1928	Lamoral, 1979
		Opisthophthalmus chrysites Lawrence, 1967	Lamoral, 1979
		Opisthophthalmus coetzeei Lamoral, 1979	Lamoral, 1979
		Opisthophthalmus concinnus Newlands, 1972	Lamoral, 1979
		Opisthophthalmus fitzsimonsi Hewitt, 1935	Lamoral, 1979
		Opisthophthalmus flavescens Purcell, 1898	Lamoral, 1979
		Opisthophthalmus gibbericauda Lamoral, 1979	Lamoral, 1979
		Opisthophthalmus gigas Purcell, 1898	Lamoral, 1979
		Opisthophthalmus holmi (Lawrence, 1969)	Lamoral, 1979
		Opisthophthalmus intercedens Kraepelin, 1908	Lamoral, 1979
		Opisthophthalmus jenseni (Lamoral, 1972)	Lamoral, 1979
		Opisthophthalmus latimanus C. L. Koch, 1841	Alexander, 1957	Alexander, 1956, 1957
		Opisthophthalmus litoralis Lawrence, 1955	Lamoral, 1979
		Opisthophthalmus lornae Lamoral, 1979	Lamoral, 1979
		Opisthophthalmus opinatus (Simon, 1888)	Lamoral, 1979
		Opisthophthalmus penrithorum Lamoral, 1979	Lamoral, 1979
		Opisthophthalmus pygmaeus Lamoral, 1979	Lamoral, 1979
		Opisthophthalmus schultzei Kraepelin, 1908	Lamoral, 1979
		Opisthophthalmus setifrons Lawrence, 1961	Lamoral, 1979
		Opisthophthalmus ugabensis Hewitt, 1934	Lamoral, 1979
		Opisthophthalmus wahlbergi Thorell, 1876	Lamoral, 1979
	Pandiborellius Rossi, 2015	Pandiborellius insularis Kovařík, Lowe, Soleglad & Jana Plíškova, 2017	Kovařík et al., 2017b
		Pandiborellius magrettii (Borelli, 1901)	Kovařík et al., 2017a
	Pandinoides Fet, 1997	Pandinoides cavimanus (Pocock, 1888)	Kovařík et al., 2017a	Cauwet, 2014
		Pandinoides duffmackayi Prendini, 2016	Kovařík et al., 2017a
	Pandinops Birula, 1913	Pandinops turieli Kovařík, 2016	Kovařík et al., 2017a
	Pandinurus Fet, 1997	Pandinurus afar Kovařík, Lowe, Soleglad & Jana Plíškova, 2017	Kovařík et al., 2017b
		Pandinurus citernii (Borelli, 1919)	Kovařík et al., 2017a
		Pandinurus exitialis (Pocock, 1888)	Kovařík et al., 2017a
		Pandinurus intermedius (Borelli, 1919)	Kovařík et al., 2017a
		Pandinurus kmoniceki Kovařík, Lowe, Mazuch, Plíškova & Šťáhlavský, 2017	Kovařík et al., 2017a
		Pandinurus oromo Kovařík, Lowe, Soleglad & Jana Plíškova, 2017	Kovařík et al., 2017b
		Pandinurus platycheles (Werner, 1916)	Kovařík et al., 2017b
		Pandinurus trailini (Kovařík, 2013)	Kovařík et al., 2017b
	Pandinus Thorell, 1876	Pandinus imperator (C. L. Koch, 1841)	Cauwet, 2014; Kovařík et al., 2017b
	Scorpio Linnaeus, 1758	Scorpio fuscus (Ehrenberg, 1829)	Levy & Amitai, 1980; Cauwet, 2014
		Scorpio maurus Linnaeus, 1758	Vachon, 1952; Cauwet, 2014
		Scorpio maurus fulginosus (Pallary, 1928)	Vachon, 1952
		Scorpio maurus hesperus Birula, 1910	Vachon, 1952
		Scorpio maurus mogadorensis Birula, 1910	Vachon, 1952
		Scorpio maurus subtypicus Birula, 1910	Vachon, 1952
		Scorpio maurus tunetanus Birula, 1910	Vachon, 1952
		Scorpio maurus weidholzi Werner, 1929	Vachon, 1952
		Scorpio palmatus (Ehrenberg, 1828)	Levy & Amitai, 1980
Scorpiopidae Kraepelin, 1905	Alloscorpiops Vachon, 1980	Alloscorpiops wongpromi Kovařík, Soleglad & Košulič, 2013	Kovařík et al., 2015
	Neoscorpiops Vachon, 1980	Neoscorpiops tenuicauda (Pocock, 1894)	Soleglad & Sissom, 2001
	Parascorpiops Banks, 1928	Parascorpiops montanus Banks, 1928	Stockwell, 1989; Soleglad & Sissom, 2001; Monod, 2011a
	Scorpiops Peters, 1861	Scorpiops hardwickii (Gervais, 1843)	Bastawade, 1994
	Troglocormus Francke, 1981	Troglocormus willis Francke, 1981	Stockwell, 1989; Soleglad & Sissom, 2001; Monod, 2011a
Superstitioniidae Stahnke, 1940	Superstitionia Stahnke, 1940	Superstitionia donensis Stahnke, 1940	Francke, 1982	Francke, 1979a
Troglotayosicidae Lourenço, 1998	Belisarius Simon, 1879	Belisarius xambeui Simon, 1879	Soleglad & Sissom, 2001
	Troglotayosicus Lourenço, 1981	Troglotayosicus humilicus Botero-Trujillo & Francke, 2009	Ochoa, Botero-Trujillo & Prendini, 2010
Typhlochactidae Mitchell, 1971	Alacran Francke, 1982	Alacran tartarus Francke, 1982	Francke, 1982
		Alacran triquimera Santibáñez-López, Francke & Prendini, 2014	Santibáñez-López et al., 2014
	Sotanochactas Francke, 1986	Sotanochactas elliotti (Mitchell, 1971)	Francke, 1982
Urodacidae Pocock, 1893	Urodacus Peters, 1861	Urodacus armatus Pocock, 1888	Koch, 1977
		Urodacus carinatus Hirst, 1911	Koch, 1977
		Urodacus centralis L. E. Koch, 1977	Koch, 1977
		Urodacus elongatus L. E. Koch, 1977	Koch, 1977
		Urodacus excellens Pocock, 1888	Koch, 1977
		Urodacus hartmeyeri Kraepelin, 1908	Koch, 1977
		Urodacus hoplurus Pocock, 1898	Koch, 1977
		Urodacus koolanensis L. E. Koch, 1977	Koch, 1977
		Urodacus lowei L. E. Koch, 1977	Koch, 1977
		Urodacus macrurus Pocock, 1899	Koch, 1977
		Urodacus manicatus (Thorell, 1876)	Koch, 1977
		Urodacus cf. manicatus	Cauwet, 2014
		Urodacus mckenziei Volschenk, Smith & Harvey, 2000	Volschenk et al., 2000
		Urodacus megamastigus L. E. Koch, 1977	Koch, 1977; Volschenk et al., 2000
		Urodacus novaehollandiae Peters, 1861	Koch, 1977; Stockwell, 1989
		Urodacus planimanus Pocock, 1893	Koch, 1977
		Urodacus similis L. E. Koch, 1977	Koch, 1977
		Urodacus spinatus Pocock, 1902	Koch, 1977
		Urodacus varians Glauert, 1963	Koch, 1977
		Urodacus yaschenkoi (Birula, 1903)	Koch, 1977
Vaejovidae Thorell, 1876	Chihuahuanus González Santillán & Prendini, 2013	Chihuahuanus cazieri (Williams, 1968)	Soleglad & Fet, 2008
	Franckeus Soleglad & Fet, 2005	Franckeus nitidulus (C. L. Koch, 1843)	Sissom, 1991; Soleglad et al., 2016
		Franckeus peninsularis (Williams, 1980)	Soleglad et al., 2016
	Gertschius Graham & Soleglad, 2007	Gertschius crassicorpus Graham & Soleglad, 2007	Graham & Soleglad, 2007; Soleglad & Fet, 2008
	Graemeloweus Soleglad, Fet, Graham & Ayrey, 2016	Graemeloweus iviei (Gertsch & Soleglad, 1972)	Williams & Savary, 1991; Soleglad et al., 2016
		Graemeloweus glimmei (Hjelle, 1972)	Williams & Savary, 1991; Soleglad et al., 2016
	Kochius Soleglad & Fet, 2008	Kochius hirsuticauda (Banks, 1910)	Soleglad & Fet, 2008
		Kochius punctipalpi (Wood, 1863)	Soleglad & Fet, 2008
	Konetontli González Santillán & Prendini, 2013	Konetontli acapulco (Armas and Martın-Frıas,2001)	González Santillán & Prendini, 2015
		Konetontli chamelaensis (Williams, 1986)	González Santillán & Prendini, 2015
		Konetontli ignes González Santillán & Prendini, 2015	González Santillán & Prendini, 2015
		Konetontli juxtlahuaca González Santillán & Prendini, 2015	González Santillán & Prendini, 2015
		Konetontli kuarapu (Francke and Ponce-Saavedra, 2005)	González Santillán & Prendini, 2015
		Konetontli migrus González Santillán & Prendini, 2015	González Santillán & Prendini, 2015
		Konetontli nayarit (Armas & Martın-Frıas, 2001)	González Santillán & Prendini, 2015
		Konetontli pattersoni (Williams and Haradon, 1980)	González Santillán & Prendini, 2015
		Konetontli zihuatanejensis (Baldazo-Monsivaiz, 2003)	González Santillán & Prendini, 2015
	Kovarikia Soleglad, Fet & Graham, 2104	Kovarikia bogerti (Gertsch & Soleglad, 1972)	Williams & Savary, 1991; Soleglad et al., 2014; Soleglad et al., 2016
		Kovarikia angelenus (Gertsch & Soleglad, 1972)	Williams & Savary, 1991
		Kovarikia williamsi (Gertsch & Soleglad, 1972)	Soleglad & Fet, 2008; Soleglad et al., 2014; Soleglad et al., 2016
	Kuarapu Francke & Ponce-Saavedra, 2010	Kuarapu purhepecha Francke & Ponce-Saavedra, 2010	Francke & Ponce-Saavedra, 2010
	Maaykuyak González Santillán & Prendini, 2013	Maaykuyak vittatus (Williams, 1970)	González Santillán & Prendini, 2016
		Maaykuyak waueri (Gertsch & Soleglad, 1972)	González Santillán & Prendini, 2016
	Mesomexovis González Santillán & Prendini, 2013	Mesomexovis oaxaca (Santibáñez-López & Sissom, 2010)	Santibáñez-López & Sissom, 2010
		Mesomexovis punctatus(Karsch, 1879)	Contreras-Garduño et al., 2005
	Paravaejovis Williams, 1980	Paravaejovis confusus (Stahnke, 1940)	Soleglad & Fet, 2008	Francke, 1979a
		Paravaejovis eusthenura (Wood, 1863)	Soleglad & Fet, 2008
		Paravaejovis pumilis (Williams, 1970)	Stockwell, 1989; Soleglad & Fet, 2008
		Paravaejovis puritanus (Gertsch, 1958)	Soleglad & Fet, 2008
		Paravaejovis spinigerus (Wood, 1863)	Francke & Soleglad, 1981
		Paravaejovis waeringi (Williams, 1970)	Soleglad & Fet, 2008
	Paruroctonus Werner, 1934	Paruroctonus boreus (Girard, 1854)	Soleglad & Fet, 2008
		Paruroctonus gracilior (Hoffmann, 1931)	Soleglad & Fet, 2008
		Paruroctonus silvestrii (Borelli, 1909)	Soleglad & Fet, 2008
		Paruroctonus utahensis (Williams, 1968)	Francke & Soleglad, 1981; Stockwell, 1989; Soleglad & Fet, 2008
	Pseudouroctonus Stahnke, 1974	Pseudouroctonus andreas (Gertsch & Soleglad, 1972)	Williams & Savary, 1991
		Pseudouroctonus apacheanus (Gertsch & Soleglad, 1972)	Francke & Soleglad, 1981; Ayrey & Soleglad, 2015; Soleglad et al., 2016
		Pseudouroctonus castaneus Gertsch & Soleglad, 1972	Soleglad & Fet, 2008; Soleglad et al., 2016
		Pseudouroctonus cazieri (Gertsch & Soleglad, 1972)	Williams & Savary, 1991
		Pseudouroctonus kremani Ayrey & Soleglad, 2015	Ayrey & Soleglad, 2015
		Pseudouroctonus lindsayi (Gertsch & Soleglad, 1972)	Williams & Savary, 1991
		Pseudouroctonus minimus (Kraepelin, 1911)	Williams & Savary, 1991
		Pseudouroctonus peccatum Tate, Riddle, Soleglad & Graham, 2013	Tate et al., 2013; Soleglad et al., 2016
		Pseurouroctonus reddelli (Gertsch & Soleglad, 1972)	Francke & Savary, 2006; Soleglad & Fet, 2008; Soleglad et al., 2016
		Pseudouroctonus rufulus (Gertsch & Soleglad, 1972)	Williams & Savary, 1991
		Pseudouroctonus santarita Ayrey & Soleglad, 2015	Ayrey & Soleglad, 2015; Soleglad et al., 2016
		Pseudouroctonus savvasi Francke, 2009	Francke, 2009
		Pseudouroctonus sprousei Francke & Savary, 2006	Francke & Savary, 2006
		Pseudouroctonus thompsoni Gertsch & Soleglad, 1972	Soleglad et al., 2016
	Serradigitus Stahnke, 1974	Serradigitus agilis Sissom & Stockwell, 1991	Sissom & Stockwell, 1991
		Serradigitus allredi Sissom & Stockwell, 1991	Sissom & Stockwell, 1991
		Serradigitus polisi Sissom & Stockwell, 1991	Sissom & Stockwell, 1991
		Serradigitus wupatkiensis (Stahnke, 1940)	Soleglad & Fet, 2008
		Serradigitus sp.	Stockwell, 1989; Monod, 2011a
	Smeringurus Haradon, 1983	Smeringurus aridus (Soleglad, 1972)	Soleglad & Fet, 2008
		Smeringurus grandis (Williams, 1970)	Soleglad & Fet, 2008
		Smeringurus mesaensis (Stahnke, 1957)	Soleglad & Fet, 2008
		Smeringurus vachoni (Stahnke, 1961)	Soleglad & Fet, 2008
	Syntropis Kraepelin, 1900	Syntropis macrura Kraepelin, 1900	Stockwell, 1989; Soleglad & Fet, 2008; González Santillán & Prendini, 2016
		Syntropis williamsi Soleglad, Lowe & Fet, 2007	González Santillán & Prendini, 2013; González Santillán & Prendini, 2016
	Stahnkeus Soleglad & Fet, 2006	Stahnkeus deserticola (Williams, 1970)	González Santillán & Prendini, 2013
		Stahnkeus subtilimanus (Soleglad, 1972)	Soleglad & Fet, 2008
	Thorellius Soleglad & Fet, 2008	Thorellius cristimanus (Pocock, 1898)	Soleglad & Fet, 2008
		Thorellius intrepidus (Thorell, 1876)	Soleglad & Fet, 2008
	Uroctonites Williams & Savary, 1991	Uroctonites giulianii William & Savary, 1991	Williams & Savary, 1991
		Uroctonites huachuca (Gertsch & Soleglad, 1972)	Williams & Savary, 1991; Soleglad & Fet, 2008; Soleglad et al., 2016
		Uroctonites montereus (Gertsch & Soleglad, 1972)	Stockwell, 1989; Williams & Savary, 1991
	Vejovoidus Stahnke, 1974	Vejovoidus longiunguis (Williams, 1969)	Soleglad & Fet, 2008
	Vaejovis Koch, 1836	Vaejovis bandito Graham, Ayrey & Bryson, 2012	Graham, Ayrey & Bryson, 2012; Soleglad et al., 2016
		Vaejovis brysoni Ayrey & Webber, 2013	Ayrey & Webber, 2013
		Vaejovis carolinianus (Beauvois, 1805)	Soleglad & Fet, 2008; Soleglad et al., 2016
		Vaejovis chisos Sissom, 1990	Jarvis et al., 2004; Soleglad et al., 2016
		Vaejovis coalcoman Contreras-Félix & Francke, 2014	Contreras & Francke, 2014; Soleglad et al., 2016
		Vaejovis crumpi Ayrey & Soleglad, 2011	Ayrey & Soleglad, 2011; Soleglad et al., 2016
		Vaejovis curvidigitus Sissom, 1991	Sissom, 1991; Soleglad et al., 2016
		Vaejovis darwini Santibáñez-López & Francke, 2010	Santibáñez-López & Francke, 2010
		Vaejovis dugesi Pocock, 1902	Contreras-Félix et al., 2015
		Vaejovis dzahui Santibáñez-López & Francke, 2010	Santibáñez-López & Francke, 2010
		Vaejovis franckei Sissom 1989	Santibáñez-López & Francke, 2010
		Vaejovis grahamii Ayrey & Soleglad, 2014	Ayrey & Soleglad, 2014; Soleglad et al., 2016
		Vaejovis granulatus Pocock, 1898	Sissom, 1989
		Vaejovis grayae Ayrey, 2014	Ayrey, 2014; Soleglad et al., 2016
		Vaejovis halli Ayrey, 2012	Ayrey, 2012; Soleglad et al., 2016
		Vaejovis intermedius Borelli, 1915	Sissom, 1990, 1991a; Soleglad et al., 2016
		Vaejovis janssi Williams, 1980	Soleglad & Fet, 2008; Soleglad et al., 2016
		Vaejovis lapidicola Stahnke, 1940	Soleglad & Fet, 2008; Soleglad et al., 2016
		Vaejovis maculosus Sissom, 1989	Sissom, 1989
		Vaejovis mauryi Capes, 2001	Capes, 2001
		Vaejovis mitchelli Sissom, 1991	Sissom, 1991; Soleglad et al., 2016
		Vaejovis monticola Sissom, 1989	Sissom, 1989; Soleglad et al., 2016
		Vaejovis nigrescens Pocock, 1898	Sissom, 1991; Soleglad et al., 2016
		Vaejovis pequeno Hendrixson, 2001	Hendrixson, 2001
		Vaejovis pococki Sissom, 1991	Sissom, 1991; Soleglad et al., 2016
		Vaejovis prendinii Santibáñez-López & Francke, 2010	Santibáñez-López & Francke, 2010
		Vaejovis rossmani Sissom, 1989	Sissom, 1989; Soleglad et al., 2016
		Vaejovis setosus Sissom 1989	Santibáñez-López & Francke, 2010
		Vaejovis sierrae Sissom, Graham, Donaldson & Bryson, 2016	Sissom et al., 2016; Soleglad et al., 2016
		Vaejovis solegladi Sissom, 1991	Sissom, 1991; Soleglad et al., 2016
		Vaejovis tenamaztlei Contreras-Félix, Francke & Bryson, 2015	Contreras-Félix et al., 2015
		Vaejovis tenuipalpus Sissom, Hughes, Bryson & Prendini, 2012	Sissom et al., 2012; Soleglad et al., 2016
		Vaejovis trinityae Ayrey, 2013	Ayrey, 2013; Soleglad et al., 2016
		Vaejovis zapoteca Santibáñez-López & Francke, 2010	Santibáñez-López & Francke, 2010
	Vizcaino González Santillán & Prendini, 2013	Vizcaino viscainensis (Williams, 1970)	González Santillán & Prendini, 2016
	Wernerius Soleglad & Fet, 2008	Wernerius inyoensis Webber, Graham & Jaeger, 2012	Webber et al., 2012
		Wernerius spicatus (Haradon, 1974)	Sissom, 1993; Webber et al., 2012
