# Supplementary material for: The male sexual apparatus in the order Scorpiones (Arachnida): a comparative study of functional morphology as a tool to define hypotheses of homology
Source: Front Zool. 2017 Nov 22;14:51. doi: 10.1186/s12983-017-0231-z (PMC5699194; doi:10.1186/s12983-017-0231-z)
Supplement: Supplementary file 9 — Appendix 8: Hemispermatophores of extant scorpion families: Matrix of characters pertaining to the structural pattern of the hemispermatophore capsule. (XLSX 1392 kb) [file 12983_2017_231_MOESM9_ESM.xlsx]

## Sheet: Sheet1
Family	Genus	Species	Bauplan: (0) no-fold; (1) 1-fold; (2) 2-folds; (3) 3-folds; (4) 4-folds	Basal edge of capsule in non-bothriurid Scorpionoidea (4-folds bauplan): (-) inapplicable; (0) invagination weak to absent; (1) deep invagination	Sclerotized mating plug in Vaejovidae (3-folds bauplan): (-) inapplicable; (0) presence; (1) absence
Bothriuridae Simon, 1880	Bothriurus Peters, 1861	Bothriurus araguayae Vellard, 1934	2	-	-
		Bothriurus asper Pocock, 1893	2	-	-
		Bothriurus bertae Abalos, 1955	2	-	-
		Bothriurus bocki Kraepelin, 1911	2	-	-
		Bothriurus bonariensis (C.L. Koch, 1842)	2	-	-
		Bothriurus bücherli San Martín, 1963	2	-	-
		Bothriurus burmeisteri Kraepelin, 1894	2	-	-
		Bothriurus ceii Ojanguren-Affilastro, 2007	2	-	-
		Bothriurus cerradoensis Lourenço, Motta, Godoi & Araújo 2004	2	-	-
		Bothriurus chacoensis Maury & Acosta, 1993	2	-	-
		Bothriurus cordubensis Acosta, 1995	2	-	-
		Bothriurus coriaceus Pocock, 1893	2	-	-
		Bothriurus flavidus Kraepelin, 1911	2	-	-
		Bothriurus huincul Mattoni, 2007	2	-	-
		Bothriurus inermis Maury, 1981	2	-	-
		Bothriurus jesuita Ojanguren Affilastro, 2003	2	-	-
		Bothriurus keyserlingi Pocock, 1893	2	-	-
		Bothriurus mochaensis Cekalovic, 1982	2	-	-
		Bothriurus nendai Ojanguren-Affilastro & Garcia-Mauro, 2010	2	-	-
		Bothriurus noa Maury, 1984	2	-	-
		Bothriurus olaen Acosta, 1997	2	-	-
		Bothriurus pampa Ojanguren Affilastro, 2002	2	-	-
		Bothriurus patagonicus Maury, 1968	2	-	-
		Bothriurus pichicuy Mattoni, 2002	2	-	-
		Bothriurus picunche Mattoni, 2002	2	-	-
		Bothriurus pora Mattoni & Acosta, 2005	2	-	-
		Bothriurus prospicuus Mello-Leitão, 1932	2	-	-
		Bothriurus rochai Mello-Leitão, 1934	2	-	-
		Bothriurus rochai occidentalis Lourenço, 2003	2	-	-
		Bothriurus rochensis San Martín, 1965	2	-	-
		Bothriurus sanctaecrucis Mattoni, 2007	2	-	-
		Bothriurus trivittatus Werner, 1939	2	-	-
		Bothriurus vachoni San Martín, 1968	2	-	-
		Bothriurus vittatus (Guerin Meneville, 1838)	2	-	-
		Bothriurus voyati Maury, 1973	2	-	-
	Brachistosternus Pocock, 1893	Brachistosternus alienus Lönnberg, 1898	2	-	-
		Brachistosternus andinus Chamberlin, 1916	2	-	-
		Brachistosternus angustimanus Ojanguren Affilastro & Roig Alsina, 2001	2	-	-
		Brachistosternus artigasi Cekalovic, 1974	2	-	-
		Brachistosternus cepedai Ojanguren Affilastro, Augusto, Pizarro-Araya & Mattoni, 2007	2	-	-
		Brachistosternus chango Ojanguren Affilastro, Mattoni & Prendini, 2007	2	-	-
		Brachistosternus coquimbo Ojanguren Affilastro, Augusto, Pizarro-Araya & Mattoni, 2007	2	-	-
		Brachistosternus donosoi Cekalovic, 1974	2	-	-
		Brachistosternus ehrenbergii (Gervais, 1841)	2	-	-
		Brachistosternus ferrugineus (Thorell, 1876)	2	-	-
		Brachistosternus galianoae Ojanguren Affilastro, 2002	2	-	-
		Brachistosternus intermedius Lönnberg, 1902	2	-	-
		Brachistosternus kamanchaca Ojanguren Affilastro, Mattoni & Prendini, 2007	2	-	-
		Brachistosternus montanus Roig Alsina, 1977	2	-	-
		Brachistosternus multidentatus Maury, 1984	2	-	-
		Brachistosternus negrei Cekalovic, 1975	2	-	-
		Brachistosternus ninapo Ochoa, 2004	2	-	-
		Brachistosternus paulae Ojanguren Affilastro, 2003	2	-	-
		Brachistosternus pentheri Mello-Leitão, 1931	2	-	-
		Brachistosternus perettii Ojanguren Affilastro & Mattoni, 2006	2	-	-
		Brachistosternus quiscapata Ochoa & Acosta, 2002	2	-	-
		Brachistosternus telteca Ojanguren Affilastro, 2000	2	-	-
		Brachistosternus titicaca Ochoa & Acosta, 2002	2	-	-
		Brachistosternus turpuq Ochoa, 2002	2	-	-
		Brachistosternus weyenberghi (Thorell, 1876)	2	-	-
		Brachistosternus zambrunoi Ojanguren Affilastro, 2002	2	-	-
		Brachistosternus sp.	2	-	-
		Brazilobothriurus pantanalensis Lourenço & Monod, 2000	2	-	-
	Centromachetes Lönnberg, 1897	Centromachetes pococki (Kraepelin, 1894)	2	-	-
	Cercophonius Peters, 1861	Cercophonius granulosus Kraepelin, 1908	2	-	-
		Cercophonius kershawi Glauert, 1930	2	-	-
		Cercophonius michaelensis Kraepelin, 1908	2	-	-
		Cercophonius queenslandae Acosta, 1990	2	-	-
		Cercophonius squama (Gervais, 1843)	2	-	-
		Cercophonius sulcatus Kraepelin, 1908	2	-	-
	Lisposoma Lawrence, 1928	Lisposoma elegans Lawrence, 1928	4	0	-
		Lisposoma joseehermana Lamoral, 1979	4	0	-
	Mauryus Ojanguren-Affilastro & Mattoni, 2017	Mauryus cuyanus Ojanguren-Affilastro & Mattoni, 2017	2	-	-
	Orobothriurus Maury, 1975	Orobothriurus alticola (Pocock, 1899)	2	-	-
		Orobothriurus ampay Ochoa & Acosta, 2003	2	-	-
		Orobothriurus atiquipa Ochoa & Acosta, 2002	2	-	-
		Orobothriurus calchaqui Ochoa, Ojanguren Affilastro, Mattoni & Prendini, 2011	2	-	-
		Orobothriurus compagnuccii Ochoa, Ojanguren Affilastro, Mattoni & Prendini, 2011	2	-	-
		Orobothriurus curvidigitus (Kraepelin, 1911)	2	-	-
		Orobothriurus famatina Acosta & Ochoa, 2001	2	-	-
		Orobothriurus grismadoi Ojanguren Affilastro, Campon, Silnik & Mattoni, 2009	2	-	-
		Orobothriurus huscaran Ochoa, Ojanguren Affilastro, Mattoni & Prendini, 2011	2	-	-
		Orobothriurus paessleri (Kraepelin, 1911)	2	-	-
		Orobothriurus parvus Maury, 1975	2	-	-
		Orobothriurus quewerukana Ochoa, Ojanguren Affilastro, Mattoni & Prendini, 2011	2	-	-
		Orobothriurus ramirezi Ochoa, Ojanguren Affilastro, Mattoni & Prendini, 2011	2	-	-
		Orobothriurus tamarugal Ochoa, Ojanguren Affilastro, Mattoni & Prendini, 2011	2	-	-
		Orobothriurus wawita Acosta & Ochoa, 2000	2	-	-
		Orobothriurus sp.	2	-	-
	Pachakutej Ochoa, 2004	Pachakutej crassimanus (Maury, 1975)	2	-	-
		Pachakutej inca (Maury, 1975)	2	-	-
		Pachakutej iskay Acosta & Ochoa, 2001	2	-	-
		Pachakutej juchuicha Ochoa, 2004	2	-	-
		Pachakutej oscari Ochoa, 2004	2	-	-
		Pachakutej peruvianus (Mello-Leitão, 1948)	2	-	-
	Phoniocercus Pocock, 1893	Phoniocercus pictus Pocock, 1893	2	-	-
		Phoniocercus sanmartini	2	-	-
	Rumikiri Ojanguren-Affilastro, Mattoni, Ochoa & Prendini, 2012	Rumikiri lourençoi (Ojanguren-Affilastro, 2003)	2	-	-
		Rumikiri atacama Ojanguren-Affilastro, Mattoni, Ochoa & Prendini, 2012	2	-	-
	Tehuankea Cekalovic, 1973	Tehuankea moyanoi Cekalovic, 1973	2	-	-
	Thestylus Simon, 1880	Thestylus aurantiurus Yamaguti & Pinto-da-Rocha, 2003	2	-	-
		Thestylus glasioui (Bertkau, 1880)	2	-	-
		Thestylus sp.	2	-	-
		Thestylus sp.	2	-	-
	Timogenes Simon, 1880	Timogenes dorbigyni (Guérin Méneville, 1843)	2	-	-
		Timogenes elegans (Mello-Leitão, 1931)	2	-	-
		Timogenes haplochirus Maury & Roig Alsina, 1977	2	-	-
		Timogenes mapuche Maury, 1975	2	-	-
		Timogenes sumatranus Simon, 1880	2	-	-
		Timogenes sp.	2	-	-
	Urophonius Pocock, 1893	Urophonius achalensis Abalos & Hominal, 1974	2	-	-
		Urophonius brachycentrus (Thorell, 1876)	2	-	-
		Urophonius eugenicus (Mello-Leitão, 1931)	2	-	-
		Urophonius exochus (Penther, 1913)	2	-	-
		Urophonius granulatus Pocock, 1898	2	-	-
		Urophonius iheringi Pocock, 1893	2	-	-
		Urophonius mahuidensis Maury, 1973	2	-	-
		Urophonius pizarroi Ojanguren-Affilastro, Ochoa, Mattoni & Prendini, 2010	2	-	-
		Urophonius somuncura Acosta, 2001	2	-	-
		Urophonius tregualemuensis Cekalovic, 1981	2	-	-
	Vachonia Abalos, 1954	Vachonia martinezi Ábalos, 1954	2	-	-
		Vachonia sp.	2	-	-
Buthidae Koch, 1837	Ananteris Thorell, 1891	Ananteris arcadioi Botero-Trujillo, 2008	0	-	-
		Ananteris balzani Thorell, 1891	0	-	-
		Ananteris columbiana Lourenço, 1991	0	-	-
		Ananteris dorae Botero-Trujillo, 2008	0	-	-
		Ananteris ehrlichi Lourenço, 1994	0	-	-
		Ananteris meridana González-Sponga, 2006	0	-	-
		Ananteris myriamaeBotero-Trujillo, 2007	0	-	-
		Ananteris ochoai Botero-Trujillo & Flórez, 2011	0	-	-
		Ananteris solimariae Botero-Trujillo & Flórez, 2011	0	-	-
	Androctonus Ehrenberg, 1828	Androctonus sp.	0	-	-
		Androctonus amoreuxi (Audouin,1826)	0	-	-
		Androctonus australis (Linnaeus, 1758)	0	-	-
		Androctonus bicolor Ehrenberg, 1828	0	-	-
		Androctonus crassicauda (Olivier, 1807)	0	-	-
		Androctonus hoggarensis (Pallary, 1929)	0	-	-
		Androctonus mauretanicus (Pocock, 1902)	0	-	-
		Androctonus liouvillei (Pallary, 1924)	0	-	-
	Australobuthus Locket, 1990	Australobuthus xerolimniorum Locket, 1990	0	-	-
	Babycurus Karsch, 1886	Babycurus buettneri Karsch, 1886	0	-	-
	Buthacus Birula, 1908	Buthacus arenicola (Simon, 1885)	0	-	-
		Buthacus leptochelys (Ehrenberg, 1829)	0	-	-
		Buthacus macrocentrus (Ehrenberg, 1828)	0	-	-
		Buthacus stockmanni Kovařík, Lowe & Šťáhlavský, 2016	0	-	-
		Buthacus tadmorensis (Simon, 1892)	0	-	-
		Buthacus villiersi Vachon, 1949	0	-	-
		Buthacus sp.	0	-	-
	Butheoloides Hirst, 1925	Butheoloides marrocanus Hirst, 1925	0	-	-
	Buthus Leach, 1815	Buthus atlantis Pocock, 1889	0	-	-
		Buthus marrocanus Birula, 1903	0	-	-
		Buthus occitanus (Amoreux, 1789)	0	-	-
		Buthus israelis Shulov & Amitai, 1959	0	-	-
	Caribetityus Lourenço, 1999	Caribetityus elii (Armas & Marcano Frondeur, 1992)	0	-	-
	Centruroides Marx, 1890	Centruroides gracilis (Latreille, 1804)	0	-	-
		Centruroides sculpturatus Ewing, 1928	0	-	-
		Centruroides vittatus (Say, 1821)	0	-	-
	Cicileus Vachon, 1948	Cicileus exilis (Pallary, 1928)	0	-	-
	Compsobuthus Vachon, 1949	Compsobuthus carmelitis Levy, Amitai & Shulov, 1973	0	-	-
		Compsobuthus eritreaensis Kovařík, Lowe, Plíšková & Šťáhlavský, 2016	0	-	-
		Compsobuthus maindroni (Kraepelin, 1900)	0	-	-
		Compsobuthus nematodactylus Lowe, 2009	0	-	-
		Compsobuthus polisi Lowe, 2001	0	-	-
		Compsobuthus werneri (Birula, 1908)	0	-	-
	Femtobuthus Lowe, 2010	Femtobuthus shutuae Lowe, 2010	0	-	-
	Gint Kovařík, Lowe, Plíšková & Šťáhlavský, 2013	Gint gaitako Kovařík, Lowe, Plíšková & Šťáhlavský, 2013	0	-	-
	Grosphus Simon, 1880	Grosphus madagascariensis (Gervais, 1843)	0	-	-
	Hottentotta Birula, 1908	Hottentotta arenaceus (Purcell, 1902)	0	-	-
		Hottentotta franzwerneri (Birula, 1914)	0	-	-
		Hottentota jayakari (Pocock, 1895)	0	-	-
		Hottentotta judaicus (Simon, 1872)	0	-	-
		Hottentotta pellucidus Lowe, 2010	0	-	-
		Hottentotta saxinatans Lowe, 2010	0	-	-
		Hottentotta tamulus (Fabricius, 1798)	0	-	-
	Isometroides Keyserling, 1885	Isometroides vescus (Karsch, 1880)	0	-	-
	Isometrus Ehrenberg, 1828	Isometrus (reddyanus) loebli Vachon, 1982	0	-	-
		Isometrus maculatus (DeGeer, 1778)	0	-	-
		Isometrus melanodactylus (L. Koch, 1867)	0	-	-
	Karasbergia Hewitt, 1913	Karasbergia methueni Hewitt, 1913	0	-	-
	Leiurus Ehrenberg, 1828	Leiurus haengii Lowe, Yağmur & Kovařík, 2014	0	-	-
		Leiurus heberti Lowe, Yağmur & Kovařík, 2014	0	-	-
		Leiurus macroctenus Lowe, Yağmur & Kovařík, 2014	0	-	-
		Leiurus quinquestriatus (Ehrenberg, 1828)	0	-	-
	Hemilychas Hirst, 1911	Hemilychas alexandrinus (Hirst, 1911)	0	-	-
	Lychas Koch, 1845	Lychas marmoreus (C. L. Koch, 1844)	0	-	-
		Lychas variatus (Thorell, 1876)	0	-	-
		Lychas sp.	0	-	-
	Mesobuthus Vachon, 1950	Mesobuthus cyprius Gantenbein & Kropf, 2000	0	-	-
		Mesobuthus gibbosus (Brullé, 1832)	0	-	-
	Microbuthus Kraepelin, 1898	Microbuthus gardneri Lowe, 2010	0	-	-
		Microbuthus litoralis (Pavesi, 1885)	0	-	-
	Microtityus Kjellesvig-Waering, 1966	Microtityus consuelo Armas & Marcano Frondeur, 1987	0	-	-
	Neobuthus Hirst, 1911	Neobuthus awashensis Kovařík & Lowe, 2012	0	-	-
		Neobuthus cloudseythompsoni Lourenço, 2001	0	-	-
		Neobuthus eritreaensis Lowe & Kovařík, 2016	0	-	-
		Neobuthus kutcheri Lowe & Kovařík, 2016	0	-	-
	Odontobuthus Vachon, 1950	Odontobuthus brevidigitus Lowe, 2010	0	-	-
		Odontobuthus doriae (Thorell, 1876)	0	-	-
	Orthochirus Karsch, 1891	Orthochirus glabrifrons (Kraepelin, 1903)	0	-	-
		Orthochirus innesi Simon, 1910	0	-	-
		Orthochirus scrobiculosus (Grube, 1873)	0	-	-
	Parabuthus Pocock, 1890	Parabuthus brevimanus Thorell, 1877	0	-	-
		Parabuthus glabrimanus Prendini & Esposito, 2010	0	-	-
		Parabuthus kraepelini Werner, 1902	0	-	-
		Parabuthus nanus Lamoral, 1979	0	-	-
		Parabuthus planicauda (Pocock, 1889)	0	-	-
		Parabuthus setiventer Prendini & Esposito, 2010	0	-	-
		Parabuthus villosus (Peters, 1862)	0	-	-
	Picobuthus Lowe, 2010	Picobuthus dundoni Lowe, 2010	0	-	-
		Picobuthus wahibaensis Lowe, 2010	0	-	-
	Pseudolychas Kraepelin, 1911	Pseudolychas ochraceus (Hirst, 1911)	0	-	-
		Pseudolychas pegleri (Purcell, 1901)	0	-	-
		Pseudolychas transvaalicus Lawrence, 1961	0	-	-
	Rhopalurus Thorell, 1876	Rhopalurus abudi Armas & Marcano Fondeur 1987	0	-	-
	Somalicharmus Kovařík, 1998	Somalicharmus whitmanae Kovařík, Lowe & Šťáhlavský, 2016	0	-	-
	Tityobuthus Pocock, 1893	Tityobuthus griswoldi Lourenço, 2000	0	-	-
	Tityus Koch, 1836	Tityus argentinus Borelli, 1899	0	-	-
		Tityus bahiensis (Perty, 1833)	0	-	-
		Tityus confluens Borelli, 1899	0	-	-
		Tityus crassimanus (Thorell, 1876)	0	-	-
		Tityus fasciolatus Pessôa, 1935	0	-	-
		Tityus paraguayensis Kraepelin, 1895	0	-	-
		Tityus trivittatus Kraepelin, 1898	0	-	-
		Tityus uruguayensis Borelli, 1901	0	-	-
	Uroplectes Peters, 1861	Uroplectes carinatus (Pocock, 1890)	0	-	-
		Uroplectes fisheri (Karsch, 1879)	0	-	-
		Uroplectes gracilior Hewitt, 1914	0	-	-
		Uroplectes occidentalis monardi Vachon, 1950	0	-	-
		Uroplectes otjimbinguensis (Karsch, 1879)	0	-	-
		Uroplectes pilosus (Thorell, 1876)	0	-	-
		Uroplectes planimanus (Karsch, 1879)	0	-	-
		Uroplectes schlechteri Purcell, 1901	0	-	-
		Uroplectes teretipes Lawrence, 1966	0	-	-
		Uroplectes triangulifer (Thorell, 1876)	0	-	-
		Uroplectes tumidimanus Lamoral, 1979	0	-	-
	Vachoniolus Levi, Amitai & Shulov, 1973	Vachoniolus batinahensis Lowe, 2010	0	-	-
		Vachoniolus gallagheri Lowe, 2010	0	-	-
		Vachoniolus globimanus Levy, Amitai & Shulov, 1973	0	-	-
	Zabius Thorell, 1893	Zabius birabeni Mello-Laeitão, 1938	0	-	-
		Zabius fuscus (Thorell, 1876)	0	-	-
Caroboctonidae Kraepelin, 1905	Caraboctonus Pocock, 1893	Caraboctonus keyserlingi Pocock, 1893	1	-	-
	Hadruroides Pocock, 1893	Hadruroides bustamantei Ochoa & Chaparro, 2008	1	-	-
		Hadruroides charcasus (Karsch, 1879)	1	-	-
		Hadruroides chinchaysuyu Ochoa & Prendini, 2010	1	-	-
		Hadruroides graceae Ochoa & Prendini, 2010	1	-	-
		Hadruroides geckoi Ochoa & Prendini, 2010	1	-	-
		Hadruroides juanchaparroi Ochoa & Prendini, 2010	1	-	-
		Hadruroides lunatus (L. Koch, 1867)	1	-	-
		Hadruroides mauryi Francke & Soleglad, 1980	1	-	-
		Hadruroides tishqu Ochoa & Prendini, 2010	1	-	-
		Hadruroides vichayitos Ochoa & Prendini, 2010	1	-	-
		Hadruroides sp.	1	-	-
	Hadrurus Thorell, 1876	Hadrurus anzaborrego Soleglad, Fet & Lowe, 2011	2	-	-
		Hadrurus arizonensis Ewing, 1928	2	-	-
		Hadrurus sp.	2	-	-
		Hadrurus sp.	2	-	-
	Hoffmannihadrurus Fet & Soleglad, 2004	Hoffmannihadrurus aztecus (Pocock, 1902)	2	-	-
Chactidae Pocock, 1893	Anuroctonus Pocock, 1893	Anuroctonus phaiodactylus (Wood, 1863)	2	-	-
		Anuroctonus pococki Soleglad & Fet, 2004	2	-	-
	Brotheas Koch, 1837	Brotheas gervaisii Pocock, 1893	3	-	-
		Brotheas granulatus Simon, 1877	3	-	-
		Brotheas sp.	3	-	-
	Broteochactas Pocock, 1893	Broteochactas nitidus Pocock, 1893	2	-	-
	Chactas Gervais, 1844	Chactas reticulatus Kraepelin, 1912	2	-	-
		Chactas sp.	2	-	-
		Chactas vanbenedenii (Gervais, 1843)	2	-	-
	Chactopsis Kraepelin, 1912	Chactopsis amazonica Lourenço & Francke, 1986	2	-	-
		Chactopsis barajuri González-Sponga, 1982	2	-	-
		Chactopsis chullachaqui Ochoa, Rojas-Runjaic, Pinto-da-Rocha & Prendini, 2013	2	-	-
		Chactopsis curupira Ochoa, Rojas-Runjaic, Pinto-da-Rocha & Prendini, 2013	2	-	-
		Chactopsis insignis Kraepelin, 1912	2	-	-
		Chactopsis siapaensis González-Sponga, 1991	2	-	-
	Chactopsoides Ochoa, Rojas-Runjaic, Pinto-da-Rocha & Prendini, 2013	Chactopsoides anduzei (González-Sponga, 1982)	2	-	-
		Chactopsoides gonzalezspongai Ochoa, Rojas-Runjaic, Pinto-da-Rocha & Prendini, 2013	2	-	-
	Hadrurochactas Pocock, 1893	Hadrurochactas schaumii (Karsch, 1880)	2	-	-
	Megachactops Ochoa, Rojas-Runjaic, Pinto-da-Rocha & Prendini, 2013	Megachactops coriaceo (Gonzalez-Sponga, 1991)	2	-	-
		Megachactops kuemoi Ochoa, Rojas-Runjaic, Pinto-da-Rocha & Prendini, 2013	2	-	-
	Neochactas Soleglad & Fet, 2003	Neochactas gaillardi (Lourenço, 198)	2	-	-
	Nullibrotheas Williams, 1974	Nullibrotheas alleni (Wood, 1863)	2	-	-
	Teuthraustes Simon, 1878	Teuthraustes dubius (Borelli, 1899)	2	-	-
		Teuthraustes atramentarius Simon, 1878	2	-	-
	Uroctonus Thorell, 1876	Uroctonus mordax Thorell, 1876	3	-	-
		Uroctonus sp.	3	-	-
Chaerilidae Pocock, 1893	Chaerilus Simon, 1877	Chaerilus annapurna Lourenço & Duhem, 2010	0	-	-
		Chaerilus phami Lourenço, 2011	0	-	-
		Chaerilus variegatus Simon, 1877	0	-	-
		Chaerilus tricostatus Pocock, 1899	0	-	-
		Chaerilus truncatus Karsch, 1879	0	-	-
Diplocentridae Karsch, 1880	Bioculus Stahnke, 1968	Bioculus comondae Stahnke, 1968	4	0	-
	Diplocentrus Peters, 1861	Diplocentrus bicolor Contreras-Felix & Santibanez-Lopez, 2011	4	0	-
		Diplocentrus churumuco Francke & Ponce Saavedra, 2005	4	0	-
		Diplocentrus chol Francke, 2007	4	0	-
		Diplocentrus coddingtoni Stockwell, 1988	4	0	-
		Diplocentrus coylei Fritts & Sissom, 1996	4	0	-
		Diplocentrus colwelli Sissom, 1986	4	0	-
		Diplocentrus cozumel Beutelspacher & de Armas, 1998	4	0	-
		Diplocentrus diablo Stockwell & Nilsson, 1987	4	0	-
		Diplocentrus duende Santibáñez-López & González Santillán	4	0	-
		Diplocentrus formosus Armas and Martín-Frías, 2003	4	0	-
		Diplocentrus franckei Santibáñez-López, 2014	4	0	-
		Diplocentrus hoffmani Francke, 1977	4	0	-
		Diplocentrus insularis Sagastume-Espinoza, Longhorn &Santibáñez-López 2015	4	0	-
		Diplocentrus keyserlingii Karsch, 1880	4	0	-
		Diplocentrus kraepelini Santibáñez-López, Francke & Prendini, 2013	4	0	-
		Diplocentrus lindo Stockwell & Baldwin, 2001	4	0	-
		Diplocentrus longimanus Santibáñez-López & Francke, 2010	4	0	-
		Diplocentrus ornatus Stockwell, 1988	4	0	-
		Diplocentrus peloncillensis Francke, 1975	4	0	-
		Diplocentrus rectimanus Pocock, 1898	4	0	-
		Diplocentrus sagittipalpus Santibáñez-López, Francke & Prendini, 2013	4	0	-
		Diplocentrus sissomi Santibáñez-López, Francke & Prendini, 2013	4	0	-
		Diplocentrus spitzeri Stahnke, 1961	4	0	-
		Diplocentrus steeleae Stockwell, 1988	4	0	-
		Diplocentrus tenango Santibáñez-López & Francke, 2008	4	0	-
		Diplocentrus whitei (Gervais, 1844)	4	0	-
		Diplocentrus williamsi Sissom & Wheeler, 1995	4	0	-
		Diplocentrus zacatecanus Hoffmann, 1931	4	0	-
		Diplocentrus sp.	4	0	-
	Kolotl Santibáñez-López, Francke, & Prendini, 2014	Kolotl poncei (Francke & Quijano-Revell, 2009)	4	0	-
	Nebo Simon, 1878	Nebo grandis Francke, 1980	4	0	-
		Nebo hierichonticus (Simon, 1872)	4	0	-
		Nebo poggesii Sissom, 1994	4	0	-
		Nebo yemenensis Francke, 1980	4	0	-
		Nebo sp.	4	0	-
Euscorpiidae Laurie, 1896	Euscorpius Thorell, 1876	Euscorpius alpha Caporiaco, 1950	2	-	-
		Euscorpius avcii Tropea, Yağmur, Koç, Yeşilyurt & Rossi, 2012	2	-	-
		Euscorpius carpathicus (Linnaeus, 1767)	2	-	-
		Euscorpius flavicaudis (DeGeer, 1778)	2	-	-
		Euscorpius italicus (Herbst, 1800)	2	-	-
		Euscorpius gamma Caporiaco, 1950	2	-	-
		Euscorpius germanus (C. L. Koch, 1837)	2	-	-
		Euscorpius lycius Yağmur, Tropea & Yeşilyurt, 2013	2	-	-
		Euscorpius mingrelicus (Kessler, 1874)	2	-	-
		Euscorpius rahsenae Yağmur & Tropea, 2013	2	-	-
	Megacormus Karsch, 1881	Megacormus gertschi Díaz Nájera, 1966	2	-	-
		Megacormus granosus (Gervais, 1844)	2	-	-
		Megacormus grubbsi Sissom, 1994	2	-	-
		Megacormus segmentatus Pocock, 1900	2	-	-
		Megacormus xichu González-Santillán, González-Ruíz & Escobedo-Morales, 2017	2	-	-
		Megacormus sp.	2	-	-
Hemiscorpidae Pocock, 1893	Hemiscorpius Peters, 1861	Hemiscorpius acanthocercus Monod & Lourenço, 2005	4	1	-
		Hemiscorpius falcifer Lowe, 2010	4	1	-
		Hemiscorpius flagelliraptor Lowe, 2010	4	1	-
		Hemiscorpius kashkayi Karataş & Gharkheloo, 2012	4	1	-
		Hemiscorpius lepturus Peters, 1861	4	1	-
		Hemiscorpius maindroni Kraepelin, 1900	4	1	-
Heteroscorpionidae Kraepelin, 1905	Heteroscorpion Birula, 1903	Heteroscorpion goodmani Lourenço, 1996	4	0	-
		Heteroscorpion magnus Lourenço & Goodman, 2002	4	0	-
		Heteroscorpion opisthacanthoides (Kraepelin, 1896)	4	0	-
Hormuridae Laurie, 1896	Cheloctonus Pocock, 1892	Cheloctonus jonesi Pocock, 1892	4	1	-
		Cheloctonus sp.	4	1	-
	Chiromachus Pocock, 1893	Chiromachus ochropus (Koch, 1837)	4	1	-
	Chiromachetes Pocock, 1899	Chiromachetes tirupati Lourenço, 197	4	1	-
	Hadogenes Kraepelin, 1894	Hadogenes bicolor Purcell, 1899	4	1	-
		Hadogenes hahni (Peters, 1862)	4	1	-
		Hadogenes longimanus Prendini, 2001	4	1	-
		Hadogenes newlandsi Prendini, 2001	4	1	-
		Hadogenes cf. paucidens Pocok, 1896	4	1	-
		Hadogenes phyllodes Thorell, 1876	4	1	-
		Hadogenes polytrichobothrius Prendini, 2006	4	1	-
		Hadogenes soutpanbergensis Prendini, 2006	4	1	-
		Hadogenes tityrus (Simon, 1888)	4	1	-
		Hadogenes troglodytes (Peters, 1861)	4	1	-
		Hadogenes zumpti Newlands & Cantrell, 1985	4	1	-
	Hormiops Fage, 1933	Hormiops davidovi Fage, 1933	4	0	-
		Hormiops infulcra Monod, 2014	4	0	-
	Hormurus Thorell, 1876	Hormurus ischnoryctes Monod & Prendini, 2013	4	0	-
		Hormurus karchii Keyserling, 1885	4	0	-
		Hormurus litodactylus	4	0	-
		Hormurus longimanus (Locket, 1995)	4	0	-
		Hormurus neocaledonicus (Simon, 1877)	4	0	-
		Hormurus macrochela Monod, 2013	4	0	-
		Hormurus penta (Francke & Lourenço, 1991)	4	0	-
		Hormurus polisorum Volschenk, Locket & Harvey, 2001	4	0	-
		Hormurus waigiensis (Gervais 1843)	4	0	-
		Hormurus sp.	4	0	-
	Iomachus Pocock, 1893	Iomachus malabarensis Pocock, 1900	4	1	-
		Iomachus nitidus Pocock, 1900	4	1	-
		Iomachus politus Pocock, 1896	4	1	-
		Iomachus punctulatus Pocock, 1897	4	1	-
	Liocheles Sundevall, 1833	Liocheles australasiae (Fabricius, 1775)	4	0	-
		Liocheles nigripes (Pocock, 1897)	4	0	-
		Liocheles longimanus (Werner, 1939)	4	0	-
		Liocheles sp.	4	0	-
	Opisthacanthus Peters, 1861	Opisthacanthus africanus Simon, 1876	4	1	-
		Opisthacanthus asper (Peters, 1861)	4	1	-
		Opisthacanthus borboremai Lourenço & Fé, 2003	4	1	-
		Opisthacanthus capensis Thorell, 1876	4	1	-
		Opisthacanthus cayaporum Vellard, 1932	4	1	-
		Opisthacanthus darainensis Lourenço & Goodman, 2006	4	1	-
		Opisthacanthus (Opisthacanthus) elatus (Gervais, 1844)	4	1	-
		Opisthacanthus laevipes (Pocock, 1893)	4	1	-
		Opisthacanthus lamorali Lourenço, 1981	4	1	-
		Opisthacanthus lecomtei (Lucas, 1858)	4	1	-
		Opisthacanthus lepturus (Beauvois, 1805)	4	1	-
		Opisthacanthus lucienneae Lourenço & Goodman, 2006	4	1	-
		Opisthacanthus maculatus Lourenço & Goodman, 2006	4	1	-
		Opisthacanthus madagascariensis Kraepelin, 1894	4	1	-
		Opisthacnathus milloti Lourenço & Goodman, 2008	4	1	-
		Opisthacanthus pauliani Lourenço & Goodman, 2008	4	1	-
		Opisthacanthus punctulatus Pocock, 1896	4	1	-
		Opisthacanthus rugiceps Pocock, 1897	4	1	-
		Opisthacanthus valerioi Lourenço, 1980	4	1	-
		Opisthacanthus validus Thorell, 1876	4	1	-
		Opisthacanthus weyrauchi Mello-Leitão, 1948	4	1	-
	Palaeocheloctonus Lourenço, 1996	Palaeocheloctonus pauliani Lourenço, 1996	4	1	-
Iuridae Thorell, 1876	Calchas Birula, 1899	Calchas birulai Fet, Soleglad & Kovařík, 2009	1	-	-
		Calchas anlasi Yağmur, Soleglad, Fet & Kovařík, 2013	1	-	-
		Calchas kosswigi Yağmur, Soleglad, Fet & Kovařík, 2013	1	-	-
		Calchas nordmanni Birula, 1899	1	-	-
	Iurus Thorell, 1876	Iurus dekanum (Roewer, 1943)	1	-	-
		Iurus dufoureius (Brullé, 1832)	1	-	-
		Iurus kinzelbachi Kovařík, Fet, Soleglad & Yagmur, 2010	1	-	-
		Iurus sp.	1	-	-
	Neocalchas Yağmur, Soleglad, Fet & Kovařík, 2013	Neocalchas gruberi (Fet, Soleglad & Kovařík, 2009)	1	-	-
	Protoiurus Soleglad, Fet, Kovařík & Yağmur, 2012	Protoiurus asiaticus (Birula, 1903)	1	-	-
		Protoiurus kraepelini (von Ubisch, 1922)	1	-	-
		Protoiurus kumlutasi Yağmur, Soleglad, Fet & Kovařík, 2015	1	-	-
		Protoirus rhodiensis Soleglad, Fet, Kovařík & Yağmur, 2012	1	-	-
		Protoiurus stathiae Soleglad, Fet, Kovařík & Yağmur, 2012	1	-	-
Pseudochactidae Gromov, 1998	Pseudochactas Gromov, 1998	Pseudochactas ovchinnikovi Gromov, 1998	?0	-	-
Scorpionidae Latreille, 1802	Heterometrus Ehrenberg, 1828	Heterometrus indus (DeGeer, 1778)	4	1	-
		Heterometrus longimanus (Herbst 1800)	4	1	-
		Heterometrus madraspatensis (Pocock, 1900)	4	1	-
		Heterometrus mysorensis Kovařík, 2004	4	1	-
		Heterometrus scaber (Thorell, 1876)	4	1	-
		Heterometrus spinifer (Ehrenberg, 1828)	4	1	-
	Opisthophthalmus Koch, 1837	Opisthophthalmus adustus Kraepelin, 1908	4	1	-
		Opisthophthalmus brevicauda Lawrence, 1928	4	1	-
		Opisthophthalmus capensis (Herbst, 1800)	4	1	-
		Opisthophthalmus carinatus (Peters, 1861)	4	1	-
		Opisthophthalmus cavimanus Lawrence, 1928	4	1	-
		Opisthophthalmus chrysites Lawrence, 1967	4	1	-
		Opisthophthalmus coetzeei Lamoral, 1979	4	1	-
		Opisthophthalmus concinnus Newlands, 1972	4	1	-
		Opisthophthalmus fitzsimonsi Hewitt, 1935	4	1	-
		Opisthophthalmus flavescens Purcell, 1898	4	1	-
		Opisthophthalmus gibbericauda Lamoral, 1979	4	1	-
		Opisthophthalmus gigas Purcell, 1898	4	1	-
		Opisthophthalmus holmi (Lawrence, 1969)	4	1	-
		Opisthophthalmus intercedens Kraepelin, 1908	4	1	-
		Opisthophthalmus jenseni (Lamoral, 1972)	4	1	-
		Opisthophthalmus latimanus C. L. Koch, 1841	4	1	-
		Opisthophthalmus litoralis Lawrence, 1955	4	1	-
		Opisthophthalmus lornae Lamoral, 1979	4	1	-
		Opisthophthalmus macer Thorell, 1876	4	1	-
		Opisthophthalmus opinatus (Simon, 1888)	4	1	-
		Opisthophthalmus penrithorum Lamoral, 1979	4	1	-
		Opisthophthalmus pygmaeus Lamoral, 1979	4	1	-
		Opisthophthalmus schultzei Kraepelin, 1908	4	1	-
		Opisthophthalmus setifrons Lawrence, 1961	4	1	-
		Opisthophthalmus ugabensis Hewitt, 1934	4	1	-
		Opisthophthalmus wahlbergi Thorell, 1876	4	1	-
	Pandiborellius Rossi, 2015	Pandiborellius insularis Kovařík, Lowe, Soleglad & Jana Plíškova, 2017	4	1	-
		Pandiborellius magrettii (Borelli, 1901)	4	1	-
	Pandinoides Fet, 1997	Pandinoides cavimanus (Pocock, 1888)	4	1	-
		Pandinoides duffmackayi Prendini, 2016	4	1	-
	Pandinops Birula, 1913	Pandinops turieli Kovařík, 2016	4	1	-
	Pandinurus Fet, 1997	Pandinurus afar Kovařík, Lowe, Soleglad & Jana Plíškova, 2017	4	1	-
		Pandinurus citernii (Borelli, 1919)	4	1	-
		Pandinurus exitialis (Pocock, 1888)	4	1	-
		Pandinurus intermedius (Borelli, 1919)	4	1	-
		Pandinurus kmoniceki Kovařík, Lowe, Mazuch, Plíškova & Šťáhlavský, 2017	4	1	-
		Pandinurus oromo Kovařík, Lowe, Soleglad & Jana Plíškova, 2017	4	1	-
		Pandinurus platycheles (Werner, 1916)	4	1	-
		Pandinurus trailini (Kovařík, 2013)	4	1	-
	Pandinus Thorell, 1876	Pandinus imperator (C. L. Koch, 1841)	4	1	-
	Scorpio Linnaeus, 1758	Scorpio fuscus (Ehrenberg, 1829)	4	1	-
		Scorpio maurus Linnaeus, 1758	4	1	-
		Scorpio maurus fulginosus (Pallary, 1928)	4	1	-
		Scorpio maurus hesperus Birula, 1910	4	1	-
		Scorpio maurus mogadorensis Birula, 1910	4	1	-
		Scorpio maurus subtypicus Birula, 1910	4	1	-
		Scorpio maurus tunetanus Birula, 1910	4	1	-
		Scorpio maurus weidholzi Werner, 1929	4	1	-
		Scorpio palmatus (Ehrenberg, 1828)	4	1	-
Scorpiopiidae Kraepelin, 1905	Alloscorpiops Vachon, 1980	Alloscorpiops wongpromi Kovařík, Soleglad & Košulič, 2013	2	-	-
		Alloscorpiops sp.	2	-	-
	Neoscorpiops Vachon, 1980	Neoscorpiops tenuicauda (Pocock, 1894)	2	-	-
	Parascorpiops Banks, 1928	Parascorpiops montanus Banks, 1928	2	-	-
	Scorpiops Peters, 1861	Scorpiops hardwickii (Gervais, 1843)	2	-	-
		Scorpiops sp.	2	-	-
		Scorpiops sp.	2	-	-
		Scorpiops sp.	2	-	-
	Troglocormus Francke, 1981	Troglocormus willis Francke, 1981	2	-	-
Superstitioniidae Stahnke, 1940	Superstitionia Stahnke, 1940	Superstitionia donensis Stahnke, 1940	?0	-	-
Troglotayosicidae Lourenço, 1998	Belisarius Simon, 1879	Belisarius xambeui Simon, 1879	2	-	-
	Troglotayosicus Lourenço, 1981	Troglotayosicus humilicus Botero-Trujillo & Francke, 2009	2	-	-
Typhlochactidae Mitchell, 1971	Alacran Francke, 1982	Alacran tartarus Francke, 1982	0	-	-
		Alacran triquimera Santibáñez-López, Francke & Prendini, 2014	0	-	-
	Sotanochactas Francke, 1986	Sotanochactas elliotti (Mitchell, 1971)	0	-	-
Urodacidae Pocock, 1893	Urodacus Peters, 1861	Urodacus armatus Pocock, 1888	4	1	-
		Urodacus carinatus Hirst, 1911	4	1	-
		Urodacus centralis L. E. Koch, 1977	4	1	-
		Urodacus elongatus L. E. Koch, 1977	4	1	-
		Urodacus excellens Pocock, 1888	4	1	-
		Urodacus hartmeyeri Kraepelin, 1908	4	1	-
		Urodacus hoplurus Pocock, 1898	4	1	-
		Urodacus koolanensis L. E. Koch, 1977	4	1	-
		Urodacus lowei L. E. Koch, 1977	4	1	-
		Urodacus macrurus Pocock, 1899	4	1	-
		Urodacus manicatus (Thorell, 1876)	4	1	-
		Urodacus cf. manicatus (Thorell, 1877)	4	1	-
		Urodacus mckenziei Volschenk, Smith & Harvey, 2000	4	1	-
		Urodacus megamastigus L. E. Koch, 1977	4	1	-
		Urodacus novaehollandiae Peters, 1861	4	1	-
		Urodacus planimanus Pocock, 1893	4	1	-
		Urodacus similis L. E. Koch, 1977	4	1	-
		Urodacus spinatus Pocock, 1902	4	1	-
		Urodacus varians Glauert, 1963	4	1	-
		Urodacus yaschenkoi (Birula, 1903)	4	1	-
Vaejovidae Thorell, 1876	Chihuahuanus González Santillán & Prendini, 2013	Chihuahuanus cazieri (Williams, 1968)	3	-	0
	Franckeus Soleglad & Fet, 2005	Franckeus nitidulus (C. L. Koch, 1843)	3	-	0
		Franckeus peninsularis (Williams, 1980)	3	-	?
	Gertschius Graham & Soleglad, 2007	Gertschius crassicorpus Graham & Soleglad, 2007	3	-	0
	Graemeloweus Soleglad, Fet, Graham & Ayrey, 2016	Graemeloweus iviei (Gertsch & Soleglad, 1972)	3	-	0
		Graemeloweus glimmei (Hjelle, 1972)	3	-	0
	Kochius Soleglad & Fet, 2008	Kochius hirsuticauda (Banks, 1910)	3	-	0
		Kochius punctipalpi (Wood, 1863)	3	-	0
	Konetontli González Santillán & Prendini, 2013	Konetontli acapulco (Armas and Martın-Frıas,2001)	3	-	0
		Konetontli chamelaensis (Williams, 1986)	3	-	0
		Konetontli ignes González Santillán & Prendini, 2015	3	-	0
		Konetontli juxtlahuaca González Santillán & Prendini, 2015	3	-	0
		Konetontli kuarapu (Francke and Ponce-Saavedra, 2005)	3	-	0
		Konetontli migrus González Santillán & Prendini, 2015	3	-	0
		Konetontli nayarit (Armas & Martın-Frıas, 2001)	3	-	0
		Konetontli pattersoni (Williams and Haradon, 1980)	3	-	0
		Konetontli zihuatanejensis (Baldazo-Monsivaiz, 2003)	3	-	0
	Kovarikia Soleglad, Fet & Graham, 2104	Kovarikia bogerti (Gertsch & Soleglad, 1972)	3	-	0
		Kovarikia angelenus (Gertsch & Soleglad, 1972)	3	-	?0
		Kovarikia williamsi (Gertsch & Soleglad, 1972)	3	-	0
	Kuarapu Francke & Ponce-Saavedra, 2010	Kuarapu purhepecha Francke & Ponce-Saavedra, 2010	3	-	0
	Maaykuyak González Santillán & Prendini, 2013	Maaykuyak vittatus (Williams, 1970)	3	-	0
		Maaykuyak waueri (Gertsch & Soleglad, 1972)	3	-	0
	Mesomexovis González Santillán & Prendini, 2013	Mesomexovis oaxaca (Santibáñez-López & Sissom, 2010)	3	-	0
		Mesomexovis punctatus(Karsch, 1879)	3	-	0
	Paravaejovis Williams, 1980	Paravaejovis confusus (Stahnke, 1940)	3	-	0
		Paravaejovis eusthenura (Wood, 1863)	3	-	0
		Paravaejovis pumilis (Williams, 1970)	3	-	0
		Paravaejovis puritanus (Gertsch, 1958)	3	-	0
		Paravaejovis spinigerus (Wood, 1863)	3	-	0
		Paravaejovis waeringi (Williams, 1970)	3	-	?
	Paruroctonus Werner, 1934	Paruroctonus boreus (Girard, 1854)	3	-	0
		Paruroctonus gracilior (Hoffmann, 1931)	3	-	0
		Paruroctonus silvestrii (Borelli, 1909)	3	-	0
		Paruroctonus utahensis (Williams, 1968)	3	-	0
	Pseudouroctonus Stahnke, 1974	Pseudouroctonus andreas (Gertsch & Soleglad, 1972)	3	-	?
		Pseudouroctonus apacheanus (Gertsch & Soleglad, 1972)	3	-	0
		Pseudouroctonus castaneus Gertsch & Soleglad, 1972	3	-	0
		Pseudouroctonus cazieri (Gertsch & Soleglad, 1972)	3	-	0
		Pseudouroctonus kremani Ayrey & Soleglad, 2015	3	-	0
		Pseudouroctonus lindsayi (Gertsch & Soleglad, 1972)	3	-	?
		Pseudouroctonus minimus (Kraepelin, 1911)	3	-	?
		Pseudouroctonus peccatum Tate, Riddle, Soleglad & Graham, 2013	3	-	0
		Pseurouroctonus reddelli (Gertsch & Soleglad, 1972)	3	-	0
		Pseudouroctonus rufulus (Gertsch & Soleglad, 1972)	3	-	?
		Pseudouroctonus santarita Ayrey & Soleglad, 2015	3	-	0
		Pseudouroctonus savvasi Francke, 2009	3	-	0
		Pseudouroctonus sprousei Francke & Savary, 2006	3	-	0
		Pseudouroctonus thompsoni Gertsch & Soleglad, 1972	3	-	?
	Serradigitus Stahnke, 1974	Serradigitus agilis Sissom & Stockwell, 1991	3	-	0
		Serradigitus allredi Sissom & Stockwell, 1991	3	-	0
		Serradigitus polisi Sissom & Stockwell, 1991	3	-	0
		Serradigitus wupatkiensis (Stahnke, 1940)	3	-	0
		Serradigitus sp.	3	-	0
	Smeringurus Haradon, 1983	Smeringurus aridus (Soleglad, 1972)	3	-	?1
		Smeringurus grandis (Williams, 1970)	3	-	?1
		Smeringurus mesaensis (Stahnke, 1957)	3	-	?1
		Smeringurus vachoni (Stahnke, 1961)	3	-	1
	Syntropis Kraepelin, 1900	Syntropis macrura Kraepelin, 1900	3	-	0
		Syntropis williamsi Soleglad, Lowe & Fet, 2007	3	-	0
	Stahnkeus Soleglad & Fet, 2006	Stahnkeus deserticola (Williams, 1970)	3	-	0
		Stahnkeus subtilimanus (Soleglad, 1972)	3	-	0
	Thorellius Soleglad & Fet, 2008	Thorellius cristimanus (Pocock, 1898)	3	-	0
		Thorellius intrepidus (Thorell, 1876)	3	-	?
	Uroctonites Williams & Savary, 1991	Uroctonites giulianii William & Savary, 1991	3	-	1
		Uroctonites huachuca (Gertsch & Soleglad, 1972)	3	-	1
		Uroctonites montereus (Gertsch & Soleglad, 1972)	3	-	0
	Vejovoidus Stahnke, 1974	Vejovoidus longiunguis (Williams, 1969)	3	-	?1
	Vaejovis Koch, 1836	Vaejovis bandito Graham, Ayrey & Bryson, 2012	3	-	?
		Vaejovis brysoni Ayrey & Webber, 2013	3	-	?
		Vaejovis carolinianus (Beauvois, 1805)	3	-	?
		Vaejovis cashi Graham, 2007	3	-	0
		Vaejovis chisos Sissom, 1990	3	-	1
		Vaejovis coalcoman Contreras-Félix & Francke, 2014	3	-	1
		Vaejovis crumpi Ayrey & Soleglad, 2011	3	-	0
		Vaejovis curvidigitus Sissom, 1991	3	-	0
		Vaejovis darwini Santibáñez-López & Francke, 2010	3	-	1
		Vaejovis dugesi Pocock, 1902	3	-	1
		Vaejovis dzahui Santibáñez-López & Francke, 2010	3	-	1
		Vaejovis franckei Sissom 1989	3	-	1
		Vaejovis grahami Ayrey & Soleglad, 2014	3	-	0
		Vaejovis granulatus Pocock, 1898	3	-	1
		Vaejovis grayae Ayrey, 2014	3	-	0
		Vaejovis halli Ayrey, 2012	3	-	0
		Vaejovis intermedius Borelli, 1915	3	-	0
		Vaejovis janssi Williams, 1980	3	-	?
		Vaejovis lapidicola Stahnke, 1940	3	-	?
		Vaejovis maculosus Sissom, 1989	3	-	1
		Vaejovis mauryi Capes, 2001	3	-	0
		Vaejovis mitchelli Sissom, 1991	3	-	0
		Vaejovis monticola Sissom, 1989	3	-	1
		Vaejovis mcwesti Sissom, Graham, Donaldson & Bryson, 2016	3	-	1
		Vaejovis nigrescens Pocock, 1898	3	-	0
		Vaejovis pequeno Hendrixson, 2001	3	-	0
		Vaejovis pococki Sissom, 1991	3	-	0
		Vaejovis prendinii Santibáñez-López & Francke, 2010	3	-	1
		Vaejovis rossmani Sissom, 1989	3	-	1
		Vaejovis setosus Sissom 1989	3	-	1
		Vaejovis sierrae Sissom, Graham, Donaldson & Bryson, 2016	3	-	1
		Vaejovis solegladi Sissom, 1991	3	-	0
		Vaejovis tenamaztlei Contreras-Félix & Francke, 2105	3	-	1
		Vaejovis tenuipalpus Sissom, Hughes, Bryson & Prendini, 2012	3	-	1
		Vaejovis trinityae Ayrey, 2013	3	-	0
		Vaejovis vorhiesi Stahnke, 1940	3	-	0
		Vaejovis zapoteca Santibáñez-López & Francke, 2010	3	-	1
	Vizcaino González Santillán & Prendini, 2013	Vizcaino viscainensis (Williams, 1970)	3	-	0
	Wernerius Soleglad & Fet, 2008	Wernerius inyoensis Webber, Graham & Jaeger, 2012	3	-	0
		Wernerius spicatus (Haradon, 1974)	3	-	0
