# Supplementary material for: The male sexual apparatus in the order Scorpiones (Arachnida): a comparative study of functional morphology as a tool to define hypotheses of homology
Source: Front Zool. 2017 Nov 22;14:51. doi: 10.1186/s12983-017-0231-z (PMC5699194; doi:10.1186/s12983-017-0231-z)
Supplement: Supplementary file 10 — Appendix 9: Spermatophores of extant scorpion families: Material examined. (XLSX 13 kb) [file 12983_2017_231_MOESM10_ESM.xlsx]

## Sheet: Feuil1
Family	Sub-family	Genus		Repository	Locality	Post-insemination spermatophore	Pre-insemination spermatophore
Buthidae Koch, 1837		Tityus Koch, 1836	Tityus crassimanus (Thorell, 1876)	MHNG	Dominican Republic, Pedernales Province, Sierra de Bahoruco, Pedernales, km 24 of road Cabo Rojo – El Aceitillar, 782 m, semicaducifolious forest on karstic soil, F.Kovařík leg.	2
Chactidae Pocock, 1893	Uroctoninae Mello-Leitão, 1934	Anuroctonus Pocock, 1893	Anuroctonus pococki Soleglad & Fet, 2004	MHNG	USA, California, Riverside County, San Bernardino National Forest, Santa Rosa Mountains, 1541m, 15.VII.2016, scrubby chapparal, E.Gonzales, L.Monod & W.Savary leg.	1
Chaerilidae Pocock, 1893		Chaerilus Simon, 1877	Chaerilus phami Lourenço, 2011	MHNG	Vietnam, Con Dao N.P., Con Son Island, trail to Dam Tre Bay, 67m, rainforest, 11.I.2012, L.Monod leg. (VMI-12/08).	1
			Chaerilus philippinus Lourenço & Ythier, 2008	MHNG	Philippines, Luzon, Los Banos Laguna, University campus, 24.II.2008, S.Huber leg.	1
Diplocentridae Karsch, 1880		Nebo Simon, 1878	Nebo sp.	MHNG	Saudi-Arabia, South-west Marble Village, ca. 200km south of Ta'if, 11/IV/200, S. Huber leg.		1
			Nebo whitei Vachon, 1980	MHNG	Oman, Dhofar, Salalah, Wadi Nahiz, X.2000, S. Huber leg.	1	1
			Nebo hierichontichus (Simon, 1872)	MHNG	Israel, Shomrom Aerea near Kafr Qasim, between Oranit and Nirit, 17.XI.2006, A.Shlagmen leg.		1
Euscorpiidae Laurie, 1896		Euscorpius Thorell, 1876	Euscorpius avcii Tropea, Yağmur, Koç, Yeşilyurt & Rossi, 2012	MHNG	Greece, Samos, Megalo Seitani, 327 m, patch of pine forest along dry creek, 5.VI.2013, L.Monod leg.	1
			Euscorpius italicus (Herbst, 1800)	MHNG	Switzerland, Wallis, Sion, IX.2013, L.Monod leg.	1
Hormuridae Laurie, 1896		Chiromachus Pocock, 1893	Chiromachus ochropus (Koch, 1837)	MHNG	Seychelles, Frigate Island, palm forest (seasonally dry) near Grande Anse, 93 m, 16.VII.2008, L.Monod leg.	6
		Hadogenes Kraepelin, 1894	Hadogenes cf. paucidens Pocok, 1896	MHNG	Tanzania, pet trade import.	1
		Hormiops Fage, 1933	Hormiops davidovi Fage, 1933	MHNG	Vietnam, Con Dao N.P., Con Son Island, trail to Dat Tham Beach, 154m, rainforest, 10.I.2012, L.Monod leg. (VMI-12/03).	28	1
			Hormiops infulcra Monod, 2014	MHNG	W-Malaysia, Tioman Island, trail from Genting to Paya, 67m, rainforest, 25.I.2012, L.Monod leg. (VMI-12/14).	6	1
		Hormurus Thorell, 1876	Hormurus longimanus (Locket, 1995)	MHNG	Australia, Northen Territory, Kakadu National Park, Jim Jim Fall, 129 m, monsoon forest, 21–22.VIII.2009, G.Brown & L.Monod leg.	7
			Hormurus longimanus (Locket, 1995)	MHNG	Australia, Northern Territory, Kakadu NP, Koolpin Creek, 107 m, vine thicket by the side of the creek, 24.VIII.2009, L.Monod coll.	3
			Hormurus waigiensis (Gervais, 1843)	MHNG	Philippines, Caticlan, pet trade import.	1
			Hormurus weberi Pocock, 1894	MHNG	Indonesia, Sulawesi Tengah, Pulau Peleng, Banggai Kepulauan Regency, 16.IV.2013, degraded forest on limestone outcrop, C.Rahmadi & L.Monod leg. (INDO-13/18).	1
		Iomachus Pocock, 1893	Iomachus politus Pocock, 1896	MHNG	Tanzania, pet trade import.	8
		Liocheles Sundevall, 1833	Liocheles cf. australasiae (Fabricius, 1775)	MHNG	Indonesia, Jawa Tengah, Kebumen Regency, 23.IV.2013, C.Rahmadi & L.Monod leg. (INDO-13/23).	1
			Liocheles cf. australasiae (Fabricius, 1775)	MHNG	Laos, Khammouan Province, 200m, secondary forest at base of limestone cliff, 27.IX.2010, P.Schwendinger leg. (LT-10/21).	1
			Liocheles cf. australasiae (Fabricius, 1775)	MHNG	Thailand, Chonburi Province,50m, secondary forest, 14./15.XII.2011, P.Schwendinger leg. (TH-11/14)	3
			Liocheles cf. australasiae (Fabricius, 1775)	MHNG	Indonesia, Sulawesi Selatan, Maros Regency, 8.IV.2013, C.Rahmadi & L.Monod leg. (INDO-13/8).	4
			Liocheles cf. australasiae (Fabricius, 1775)	MHNG	Indonesia, Jawa Barat, Bogor Regency, 0.III.2013, open secondary forest on limestone, C.Rahmadi & L.Monod leg. (INDO-13/1).	3	1
			Liocheles cf. australasiae (Fabricius, 1775)	MHNG	Thailand, Prachuat Khiri Khan Province, 25.XI.14, monsoon forest, L.Monod leg.	3
			Liocheles cf. australasiae (Fabricius, 1775)	MHNG	Thailand, Roi Et Province, semi-evergreen forest, 13./15.VI.2013, P.Schwendinger leg. (THKH-12/02).	1
			Liocheles cf. australasiae (Fabricius, 1775)	MHNG	Thailand, Uthai Thani Province, 16.-17.XII.2013, P.Schwendinger leg. (TH-13-14/04).	1
			Liocheles cf. australasiae (Fabricius, 1775)	MHNG	Thailand, Ratchaburi Province, 80m, 28.VI.2011, P.Schwendinger leg. (TH-11/02).		1
		Opisthacanthus Peters, 1861	Opisthacanthus (Nepabellus) cf. rugiceps Pocock, 1897	MHNG	Tanzania, pet trade import.	4	1
			Opisthacanthus (Nepabellus) cf. validus Thorell, 1876	MHNG	South Africa, Durban, pet trade import.	3	1
			Opisthacanthus (Opisthacanthus) lecomtei (Lucas, 1858)	MHNG	Cameroun, South Region, S of Ebolowa, 581m, 30.VIII.2014, primary evergreen forest, L.Monod, G.Cuccodoro, J.E.Amougou leg. (CAM-14/03).	3	1
			Opisthacanthus (Monodopisthacanthus) maculatus Lourenço & Goodman, 2006	MHNG	Madagascar, Toliara Province, pet trade import.	2
			Opisthacanthus (Monodopisthacanthus) madagascariensis Kraepelin, 1894	MHNG	Madagascar, Toliara Province, pet trade import.	1
Scorpionidae Latreille, 1802		Heterometrus Ehrenberg, 1828	Heterometrus madraspatensis (Pocock, 1900)	MHNG	India?, pet trade import.	3	1
			Heterometrus mysorensis Kovařík, 2004	MHNG	India?, pet trade import.	1
			Heterometrus phipsoni (Pocock, 1893)	MHNG	India?, pet trade import.	1
			Heterometrus sp. Angkor	MHNG	Cambodia, Siem Reap, Angkor Wat, 28.XI.2012, S.Huber leg.	1
		Pandinoides Fet, 1997	Pandinoides cavimanus (Pocock, 1888)	MHNG	Tanzania, pet trade import.	2	1
